# Supplementary material for: Distinct transcription kinetics of pluripotent cell states
Source: Mol Syst Biol. 2022 Jan 12;18(1):e10407. doi: 10.15252/msb.202110407 (PMC8754154; doi:10.15252/msb.202110407)
Supplement: Supplementary file 2 — Table EV1 [file MSB-18-e10407-s001.xlsx]

## Sheet: Table EV1
seqnames	start	end	width	strand	gene_id	SL_kb_min	2i_kb_min	mTORi_kb_min
chr1	4797974	4836816	38843	+	ENSMUSG00000025903	4.09006	1.62492	0.761846
chr1	4847775	4887990	40216	+	ENSMUSG00000033813	5.02651	2.18872	0.990158
chr1	5073254	5152630	79377	+	ENSMUSG00000033793	4.17368	1.54863	1.01596
chr1	6204743	6266185	61443	+	ENSMUSG00000025907	2.17959	0.739825	0.525048
chr1	7079001	7163709	84709	+	ENSMUSG00000051285	2.81975	2.05151	0.999727
chr1	9535489	9537536	2048	+	ENSMUSG00000061024	26.5951	12.1275	5.75232
chr1	9898719	9931035	32317	+	ENSMUSG00000046101	3.15025	1.00701	0.46771
chr1	10028299	10126849	98551	+	ENSMUSG00000056763	5.6531	2.10777	1.00871
chr1	10983546	11293763	310218	+	ENSMUSG00000048960	7.23064	2.20665	1.38437
chr1	11404186	11965983	561798	+	ENSMUSG00000057715	0.50252	0.806651	0.216747
chr1	15795739	15833510	37772	+	ENSMUSG00000025925	6.71592	2.63207	1.72472
chr1	16095963	16122631	26669	+	ENSMUSG00000025921	2.01857	0.968416	0.386324
chr1	16655272	16668356	13085	+	ENSMUSG00000025940	1.51485	1.25915	0.453581
chr1	16678537	16699686	21150	+	ENSMUSG00000025779	1.75756	1.65776	0.346316
chr1	20880703	20928837	48135	+	ENSMUSG00000025931	0.423118	0.505179	0.261581
chr1	20941707	20980922	39216	+	ENSMUSG00000041809	0.711224	0.363181	0.0920674
chr1	21208712	21220248	11537	+	ENSMUSG00000025933	1.08423	1.56757	0.219388
chr1	23768765	23854697	85933	+	ENSMUSG00000026156	2.54961	0.914645	0.343694
chr1	24685383	24823146	137764	+	ENSMUSG00000073725	2.64455	1.15505	0.866216
chr1	33965070	34365497	400428	+	ENSMUSG00000026131	3.72414	2.18967	0.784248
chr1	34496674	34502592	5919	+	ENSMUSG00000026127	2.62124	0.809044	0.494251
chr1	34516591	34532578	15988	+	ENSMUSG00000026126	0.284032	0.073816	0.0279113
chr1	34778769	34869599	90831	+	ENSMUSG00000037509	0.714032	0.24496	0.0676627
chr1	34906804	34936430	29627	+	ENSMUSG00000026123	0.910401	1.22586	0.162678
chr1	36125245	36163291	38047	+	ENSMUSG00000045216	5.03514	2.7446	0.502279
chr1	36364578	36380874	16297	+	ENSMUSG00000037447	0.261428	0.0999403	0.0351396
chr1	36528442	36565621	37180	+	ENSMUSG00000037408	0.579549	0.177363	0.138816
chr1	36568721	36585082	16362	+	ENSMUSG00000001138	0.405299	0.181365	0.0958814
chr1	36818706	36839661	20956	+	ENSMUSG00000026117	0.0743945	0.0713899	0.0129702
chr1	37276106	37320229	44124	+	ENSMUSG00000026114	0.242273	0.144758	0.0613888
chr1	37356738	37467580	110843	+	ENSMUSG00000026113	1.35559	0.379827	0.348248
chr1	37929051	37933143	4093	+	ENSMUSG00000037216	1.33875	0.648438	0.339609
chr1	38054855	38112424	57570	+	ENSMUSG00000026083	4.83523	1.78476	0.858045
chr1	39044659	39054081	9423	+	ENSMUSG00000026078	2.97476	1.10906	0.653774
chr1	39592399	39603722	11324	+	ENSMUSG00000003135	2.10526	1.05482	0.392956
chr1	39957758	40083155	125398	+	ENSMUSG00000026074	6.7514	1.69914	0.616839
chr1	42908078	42962528	54451	+	ENSMUSG00000060679	2.63274	1.08286	0.549575
chr1	43155555	43172791	17237	+	ENSMUSG00000010290	0.934601	0.569216	0.321682
chr1	43502596	43627363	124768	+	ENSMUSG00000066877	1.99956	1.85254	0.470054
chr1	43990852	44059816	68965	+	ENSMUSG00000041763	5.67973	1.77135	0.968282
chr1	44176007	44201616	25610	+	ENSMUSG00000041684	1.60563	1.10559	0.307136
chr1	44204589	44238105	33517	+	ENSMUSG00000026048	0.818118	0.368524	0.159314
chr1	45852346	45880458	28113	+	ENSMUSG00000025995	4.70758	1.67375	0.944541
chr1	52176282	52218707	42426	+	ENSMUSG00000026104	1.36754	0.417528	0.395932
chr1	52687549	52708763	21215	+	ENSMUSG00000043015	1.20502	0.47527	0.440347
chr1	52901890	52977704	75815	+	ENSMUSG00000041426	5.20884	1.38768	1.20248
chr1	53353939	53367089	13151	+	ENSMUSG00000026097	1.57096	0.785077	0.369329
chr1	53370507	53383019	12513	+	ENSMUSG00000026096	1.29703	0.478907	0.257621
chr1	55109614	55129546	19933	+	ENSMUSG00000025981	2.65484	0.590241	0.289414
chr1	55144992	55148161	3170	+	ENSMUSG00000073676	8.71992	3.12874	1.38189
chr1	55188089	55211743	23655	+	ENSMUSG00000025979	3.02619	0.98811	0.752731
chr1	55294021	55296902	2882	+	ENSMUSG00000046994	0.417187	0.227759	0.119525
chr1	57434464	57442266	7803	+	ENSMUSG00000038323	0.211085	0.114465	0.0474939
chr1	57463392	57472802	9411	+	ENSMUSG00000025971	2.39176	1.09214	0.619073
chr1	57831705	58005241	173537	+	ENSMUSG00000038305	0.441442	0.853203	0.165143
chr1	58042184	58083121	40938	+	ENSMUSG00000026039	2.95037	1.35297	0.568504
chr1	58449941	58463392	13452	+	ENSMUSG00000051223	4.79712	1.57016	0.826821
chr1	58643443	58652792	9350	+	ENSMUSG00000026032	8.76899	2.86443	1.80433
chr1	58768352	58815726	47375	+	ENSMUSG00000026031	0.671931	0.284773	0.229042
chr1	59030415	59051965	21551	+	ENSMUSG00000026027	0.211553	0.13657	0.0785804
chr1	59538991	59543799	4809	+	ENSMUSG00000041075	0.960677	0.101537	0.392151
chr1	59741850	59768354	26505	+	ENSMUSG00000026020	8.3754	2.25296	1.73124
chr1	59821481	59927703	106223	+	ENSMUSG00000067336	4.20245	1.24518	0.774001
chr1	59969850	60042190	72341	+	ENSMUSG00000041040	2.86666	1.45182	0.705698
chr1	60155125	60207878	52754	+	ENSMUSG00000026017	1.67654	0.695027	0.473521
chr1	60237443	60391549	154107	+	ENSMUSG00000073664	1.767	1.06095	0.613176
chr1	60466463	60538007	71545	+	ENSMUSG00000026782	5.46324	1.76929	1.1572
chr1	62749891	62865266	115376	+	ENSMUSG00000025969	6.59889	0.730661	0.723841
chr1	63223405	63227060	3656	+	ENSMUSG00000025967	11.774	2.84517	1.61168
chr1	63319843	63361149	41307	+	ENSMUSG00000027520	3.24803	0.634965	0.807752
chr1	63492478	63643089	150612	+	ENSMUSG00000025964	8.18771	0.430395	2.45579
chr1	63777199	63799959	22761	+	ENSMUSG00000025962	5.23643	2.00259	1.29927
chr1	64579378	64651122	71745	+	ENSMUSG00000025958	2.8388	1.23707	0.726331
chr1	64737787	64772216	34430	+	ENSMUSG00000070871	3.58037	1.20196	0.721453
chr1	65233257	65325270	92014	+	ENSMUSG00000025949	2.51798	0.992478	0.442073
chr1	65357831	65435818	77988	+	ENSMUSG00000025946	0.825619	0.130303	0.0597011
chr1	66221903	66489157	267255	+	ENSMUSG00000015222	0.61051	0.775144	0.225817
chr1	66515021	66745722	230702	+	ENSMUSG00000055567	0.311639	0.118977	0.104061
chr1	69873562	70771706	898145	+	ENSMUSG00000053153	0.106889	0.0356571	0.0976135
chr1	71603730	71625977	22248	+	ENSMUSG00000026192	4.25138	1.56604	0.827203
chr1	72353995	72441527	87533	+	ENSMUSG00000026187	5.64721	2.16656	1.56418
chr1	72757834	72760387	2554	+	ENSMUSG00000046330	6.00803	2.29025	1.02039
chr1	72871077	72899045	27969	+	ENSMUSG00000039323	2.76992	1.20273	0.428945
chr1	74331608	74400266	68659	+	ENSMUSG00000026179	0.896877	0.625338	0.183479
chr1	74408682	74415895	7214	+	ENSMUSG00000073650	0.471878	1.2844	0.511068
chr1	74438183	74443859	5677	+	ENSMUSG00000026176	0.50683	0.223536	0.143773
chr1	74455958	74482134	26177	+	ENSMUSG00000026175	1.20212	0.316022	0.11799
chr1	74552634	74577416	24783	+	ENSMUSG00000026174	2.60242	1.19546	0.653077
chr1	74589463	74612551	23089	+	ENSMUSG00000026173	1.8996	0.425438	0.145056
chr1	74708328	74744547	36220	+	ENSMUSG00000033257	2.76373	0.829317	0.571729
chr1	74760148	74784464	24317	+	ENSMUSG00000026170	0.125025	0.0806282	0.043049
chr1	74818466	74831893	13428	+	ENSMUSG00000033227	0.375623	0.0879158	0.0743833
chr1	74901603	74904306	2704	+	ENSMUSG00000090071	0.307607	0.0795358	0.0539553
chr1	75139360	75144483	5124	+	ENSMUSG00000049339	0.238007	0.101196	0.0654283
chr1	75188709	75195960	7252	+	ENSMUSG00000026199	0.801381	0.314178	0.216718
chr1	75207404	75212181	4778	+	ENSMUSG00000026201	0.874564	0.309858	0.157468
chr1	75232998	75242267	9270	+	ENSMUSG00000026203	0.306703	0.120017	0.0568762
chr1	75356919	75364290	7372	+	ENSMUSG00000026208	0.259916	0.039927	0.0426375
chr1	75371872	75428881	57010	+	ENSMUSG00000026207	0.12156	0.0146428	0.0270525
chr1	75476107	75482268	6162	+	ENSMUSG00000051703	0.680904	0.478439	0.26802
chr1	75518104	75533910	15807	+	ENSMUSG00000026213	1.35086	0.502796	0.434265
chr1	75542841	75556006	13166	+	ENSMUSG00000006576	0.163656	0.0391365	0.0643305
chr1	78306921	78416861	109941	+	ENSMUSG00000032908	3.94885	1.01982	0.597614
chr1	78654400	78704318	49919	+	ENSMUSG00000032883	1.54556	1.18762	0.244952
chr1	79772593	79778020	5428	+	ENSMUSG00000026248	2.18178	1.07565	0.543588
chr1	82721493	82748964	27472	+	ENSMUSG00000026150	2.36623	1.05104	0.623713
chr1	82836058	82892850	56793	+	ENSMUSG00000026159	7.73495	2.02575	1.11734
chr1	84836416	84897061	60646	+	ENSMUSG00000073633	1.51975	0.791318	0.310297
chr1	87546625	87606023	59399	+	ENSMUSG00000026222	0.0698594	1.13054	0.0276041
chr1	87690022	87748152	58131	+	ENSMUSG00000036707	5.58313	2.07041	1.0703
chr1	87791085	87805273	14189	+	ENSMUSG00000026223	0.729039	0.530963	0.24575
chr1	87961194	88035870	74677	+	ENSMUSG00000026229	7.93462	2.4568	1.28128
chr1	88051355	88174859	123505	+	ENSMUSG00000062590	3.85191	1.11552	0.70973
chr1	88199796	88203880	4085	+	ENSMUSG00000079445	3.6924	0.51123	1.02518
chr1	88423311	88427273	3963	+	ENSMUSG00000026238	3.2533	1.53259	0.676671
chr1	89110489	89137063	26575	+	ENSMUSG00000026254	5.50776	2.43455	1.07684
chr1	89160939	89207366	46428	+	ENSMUSG00000026255	0.205631	0.191091	0.0565456
chr1	89223573	89347385	123813	+	ENSMUSG00000048000	3.61557	1.72405	0.776231
chr1	89516887	89617083	100197	+	ENSMUSG00000026288	0.887339	0.775395	0.145687
chr1	89652646	89688997	36352	+	ENSMUSG00000026289	4.70742	1.33902	0.8461
chr1	89749862	89841064	91203	+	ENSMUSG00000070738	1.55239	0.539236	0.376982
chr1	90967037	91050368	83332	+	ENSMUSG00000036206	1.57212	0.761968	0.499574
chr1	91351386	91791857	440472	+	ENSMUSG00000055013	2.79789	1.22354	0.636319
chr1	92100578	92112863	12286	+	ENSMUSG00000044337	0.58469	2.20721	0.180453
chr1	92500000	92509916	9917	+	ENSMUSG00000034432	1.94945	0.659886	0.373818
chr1	92895304	93025521	130218	+	ENSMUSG00000026305	0.880065	0.134173	0.117143
chr1	93041680	93067372	25693	+	ENSMUSG00000070732	1.06881	0.151799	0.361737
chr1	93194915	93217657	22743	+	ENSMUSG00000026307	0.781565	0.328499	0.129666
chr1	93263007	93270794	7788	+	ENSMUSG00000047443	0.669654	0.244838	0.103682
chr1	93391245	93425884	34640	+	ENSMUSG00000034292	1.90224	0.510031	0.332542
chr1	93437142	93456167	19026	+	ENSMUSG00000026311	0.669487	0.326381	0.208777
chr1	94728263	94756773	28511	+	ENSMUSG00000034220	0.451522	0.118768	0.0879055
chr1	94807402	94820961	13560	+	ENSMUSG00000026269	0.216494	0.126041	0.032623
chr1	94830985	94844525	13541	+	ENSMUSG00000026270	0.844021	0.358228	0.176091
chr1	95132474	95193025	60552	+	ENSMUSG00000047793	0.947268	0.102186	0.454633
chr1	95240222	95264195	23974	+	ENSMUSG00000026275	2.93815	0.930461	0.606716
chr1	95375570	95406309	30740	+	ENSMUSG00000026276	4.57799	1.67837	0.956327
chr1	95408681	95518553	109873	+	ENSMUSG00000034066	1.13241	0.322694	0.162883
chr1	95582271	95592339	10069	+	ENSMUSG00000026278	0.302868	0.154532	0.0736324
chr1	95651610	95686106	34497	+	ENSMUSG00000026280	2.85697	1.51874	0.552784
chr1	95700542	95718677	18136	+	ENSMUSG00000026283	2.27204	1.02626	0.629429
chr1	95721817	95814696	92880	+	ENSMUSG00000073609	0.468125	0.237412	0.0973033
chr1	95887086	95908116	21031	+	ENSMUSG00000073608	0.476312	0.0527827	0.0973669
chr1	97210205	97231861	21657	+	ENSMUSG00000051185	0.334804	0.144729	0.148638
chr1	99666756	99689548	22793	+	ENSMUSG00000026333	2.09941	0.849408	0.40235
chr1	107560438	107651708	91271	+	ENSMUSG00000026319	8.46879	3.05527	1.81061
chr1	107886983	107930654	43672	+	ENSMUSG00000038866	0.994852	0.526529	0.24931
chr1	108068446	108290822	222377	+	ENSMUSG00000044340	1.88725	1.92518	0.364141
chr1	120218420	120230408	11989	+	ENSMUSG00000026377	6.33544	1.41433	1.22053
chr1	120285635	120506039	220405	+	ENSMUSG00000064302	3.46915	1.33889	0.641088
chr1	120524522	120581745	57224	+	ENSMUSG00000026380	2.07265	4.31148	0.747187
chr1	121422744	121424803	2060	+	ENSMUSG00000098923	0.605402	0.258395	0.137401
chr1	122017764	122084766	67003	+	ENSMUSG00000026388	2.15635	0.721716	0.535952
chr1	122499064	122504568	5505	+	ENSMUSG00000058665	0.0538724	0.107647	0.035119
chr1	123327644	123403037	75394	+	ENSMUSG00000026339	1.04826	1.55248	0.297225
chr1	127457593	127492261	34669	+	ENSMUSG00000026342	0.745503	0.270726	0.250686
chr1	129101563	129379549	277987	+	ENSMUSG00000036155	2.66436	3.28165	0.59399
chr1	129670741	129702509	31769	+	ENSMUSG00000026349	3.83705	1.5819	0.83271
chr1	129765350	129840453	75104	+	ENSMUSG00000036104	3.34146	1.01418	0.713389
chr1	129999883	130134312	134430	+	ENSMUSG00000056211	5.05963	2.1033	1.07347
chr1	130140758	130175954	35197	+	ENSMUSG00000026353	1.94259	0.704265	0.412673
chr1	132613904	132618634	4731	+	ENSMUSG00000046404	0.404647	0.183971	0.110652
chr1	132628553	132641199	12647	+	ENSMUSG00000042510	0.535478	0.922336	0.0446861
chr1	133049784	133076979	27196	+	ENSMUSG00000026427	3.02402	1.02893	0.591964
chr1	133424566	133436449	11884	+	ENSMUSG00000055184	1.72766	0.596791	0.421332
chr1	133724589	133745440	20852	+	ENSMUSG00000013275	1.21313	0.480954	0.347981
chr1	133807035	133832898	25864	+	ENSMUSG00000026434	3.46155	1.46996	0.991415
chr1	133904182	133929187	25006	+	ENSMUSG00000026436	2.02658	0.740478	0.527749
chr1	134212702	134230065	17364	+	ENSMUSG00000009772	0.661516	0.111163	0.133342
chr1	134314030	134363536	49507	+	ENSMUSG00000042046	1.28589	0.42345	0.338492
chr1	134776932	134836582	59651	+	ENSMUSG00000026443	0.387053	0.176154	0.413698
chr1	134942589	135005265	62677	+	ENSMUSG00000026447	0.52506	0.525671	0.113098
chr1	135027743	135036377	8635	+	ENSMUSG00000046062	1.83829	0.839257	0.298261
chr1	135142674	135200012	57339	+	ENSMUSG00000041757	0.301116	0.112562	0.0893678
chr1	135206400	135226299	19900	+	ENSMUSG00000103421	0.13092	0.387733	0.0294999
chr1	135247143	135256900	9758	+	ENSMUSG00000070645	0.135312	0.163164	0.0217035
chr1	135260149	135276895	16747	+	ENSMUSG00000070644	0.176347	0.124532	0.100991
chr1	136078981	136086608	7628	+	ENSMUSG00000064246	0.133595	0.260931	0.0416348
chr1	136282517	136287560	5044	+	ENSMUSG00000050526	4.9363	1.1427	3.17179
chr1	136302567	136308315	5749	+	ENSMUSG00000026456	2.67163	0.659371	0.390395
chr1	136352132	136387450	35319	+	ENSMUSG00000026455	2.1925	0.643884	0.455832
chr1	136391237	136404461	13225	+	ENSMUSG00000042229	3.29519	1.76417	0.655229
chr1	136456755	136529455	72701	+	ENSMUSG00000042207	4.67222	1.92983	1.08404
chr1	136859154	136870714	11561	+	ENSMUSG00000026429	1.88725	0.70973	0.485521
chr1	137043411	137052845	9435	+	ENSMUSG00000026426	0.64758	0.436715	0.11657
chr1	137221390	137264642	43253	+	ENSMUSG00000048096	0.241087	0.0829029	0.0241139
chr1	137625774	137648806	23033	+	ENSMUSG00000026421	3.08962	0.623645	0.304756
chr1	137662662	137665711	3050	+	ENSMUSG00000041801	0.314313	0.173363	0.0257723
chr1	137715175	137729918	14744	+	ENSMUSG00000041782	0.450236	0.314955	0.0578182
chr1	138027978	138074591	46614	+	ENSMUSG00000041642	0.168094	0.163518	0.0378875
chr1	138311848	138336797	24950	+	ENSMUSG00000026404	0.433969	0.280708	0.184113
chr1	138364425	138428088	63664	+	ENSMUSG00000041498	2.97496	0.807275	0.495479
chr1	140860286	141072619	212334	+	ENSMUSG00000056268	6.37482	2.5996	1.26944
chr1	141318960	141349584	30625	+	ENSMUSG00000033964	2.24491	0.926117	0.500557
chr1	141351350	141390665	39316	+	ENSMUSG00000033952	2.00831	0.671225	0.539205
chr1	145487827	145497067	9241	+	ENSMUSG00000033849	9.85399	3.47948	2.18066
chr1	145624408	145654596	30189	+	ENSMUSG00000018189	4.06569	1.3893	0.91305
chr1	151947254	151955142	7889	+	ENSMUSG00000032487	3.97634	0.196549	0.623238
chr1	152239968	152297065	57098	+	ENSMUSG00000006005	3.96866	1.59488	0.818082
chr1	153191628	153211575	19948	+	ENSMUSG00000023150	2.98599	0.948025	0.616981
chr1	153418503	153566477	147975	+	ENSMUSG00000026483	2.49781	2.93311	0.76621
chr1	153602504	153669458	66955	+	ENSMUSG00000043019	2.68704	0.875899	0.566955
chr1	154613672	154622710	9039	+	ENSMUSG00000008475	2.49174	0.765715	0.419819
chr1	154802231	154966391	164161	+	ENSMUSG00000042751	1.87953	0.482677	0.425726
chr1	155272339	155299704	27366	+	ENSMUSG00000042708	4.56802	0.745344	0.677712
chr1	155587483	155592598	5116	+	ENSMUSG00000026475	0.0902151	0.0572387	0.0411041
chr1	155747075	155756844	9770	+	ENSMUSG00000026473	0.975813	0.323414	0.503015
chr1	157005833	157055386	49554	+	ENSMUSG00000026470	1.91074	0.543767	0.410226
chr1	157405250	157534363	129114	+	ENSMUSG00000033701	4.91792	1.79116	1.05065
chr1	158488918	158579750	90833	+	ENSMUSG00000026596	2.76263	0.8651	0.609402
chr1	158769154	158791209	22056	+	ENSMUSG00000033544	3.69345	1.73938	0.942861
chr1	159388713	159418864	30152	+	ENSMUSG00000033488	0.408487	0.311229	0.107048
chr1	161162457	161277711	115255	+	ENSMUSG00000040782	6.45396	2.48532	1.23831
chr1	162125391	162131317	5927	+	ENSMUSG00000058267	3.22034	1.38787	0.83852
chr1	162836542	162905107	68566	+	ENSMUSG00000040423	2.78917	1.09273	0.604882
chr1	163001023	163016474	15452	+	ENSMUSG00000026708	3.10775	0.989134	0.449187
chr1	163072843	163100638	27796	+	ENSMUSG00000044835	1.28379	0.859657	0.444305
chr1	164500854	164529209	28356	+	ENSMUSG00000026696	1.04494	0.62351	0.293551
chr1	165709810	165847231	137422	+	ENSMUSG00000026585	2.87313	1.1782	0.763887
chr1	165859231	165885257	26027	+	ENSMUSG00000026584	2.15183	0.741779	0.511998
chr1	166179186	166195499	16314	+	ENSMUSG00000040918	0.575344	0.272744	0.101366
chr1	166205729	166217978	12250	+	ENSMUSG00000026578	1.08015	0.196054	0.185114
chr1	166237432	166367427	129996	+	ENSMUSG00000026575	5.15751	2.73181	1.44106
chr1	167225897	167251982	26086	+	ENSMUSG00000040836	0.623652	0.806321	0.105919
chr1	167390768	167411345	20578	+	ENSMUSG00000026568	0.617554	0.3688	0.135238
chr1	167693911	167705435	11525	+	ENSMUSG00000040713	0.154801	0.291312	0.079213
chr1	168060591	168096641	36051	+	ENSMUSG00000000544	1.47931	4.06802	0.788907
chr1	168309298	168323751	14454	+	ENSMUSG00000026563	1.00401	1.16018	0.462455
chr1	169238801	169264109	25309	+	ENSMUSG00000052428	6.50421	2.11481	1.7283
chr1	169280122	169298661	18540	+	ENSMUSG00000026687	1.04274	0.556843	0.196487
chr1	169528493	169569754	41262	+	ENSMUSG00000015843	0.131425	0.0109014	0.137494
chr1	173051792	173057098	5307	+	ENSMUSG00000026649	2.81269	0.602331	0.196196
chr1	173144101	173149324	5224	+	ENSMUSG00000005677	0.73771	0.435304	0.13666
chr1	173275830	173288301	12472	+	ENSMUSG00000006412	6.00753	1.79221	1.21132
chr1	173319091	173340429	21339	+	ENSMUSG00000048865	0.716982	0.319321	0.099228
chr1	173367692	173394724	27033	+	ENSMUSG00000038235	1.66756	0.941943	0.312227
chr1	173769828	173820849	51022	+	ENSMUSG00000038147	0.230626	0.121327	0.0510826
chr1	173847668	173883298	35631	+	ENSMUSG00000015314	0.079289	0.757403	0.061435
chr1	174012660	174052463	39804	+	ENSMUSG00000026553	2.62477	1.14449	0.495377
chr1	174056886	174066628	9743	+	ENSMUSG00000003464	2.0016	0.816457	0.593906
chr1	174078146	174126524	48379	+	ENSMUSG00000026554	1.68814	0.597104	0.407649
chr1	174191763	174249966	58204	+	ENSMUSG00000038034	0.199303	0.118758	0.0423815
chr1	174271341	174304216	32876	+	ENSMUSG00000044708	0.489083	0.158712	0.114667
chr1	174306662	174314230	7569	+	ENSMUSG00000050229	2.5049	0.811632	0.415241
chr1	174405491	174408540	3050	+	ENSMUSG00000026548	1.05188	0.132593	0.145624
chr1	174430377	174437506	7130	+	ENSMUSG00000026547	2.04316	0.489889	0.251203
chr1	174451261	174476001	24741	+	ENSMUSG00000026546	0.517634	0.367505	0.28635
chr1	175350735	175396167	45433	+	ENSMUSG00000037860	5.4418	3.2467	0.946378
chr1	176102907	176178580	75674	+	ENSMUSG00000026532	11.2523	0.312742	1.93805
chr1	176431956	176752860	320905	+	ENSMUSG00000028354	1.87184	1.99377	1.15662
chr1	177810909	177841527	30619	+	ENSMUSG00000039748	1.84864	0.861962	0.379478
chr1	178744943	178950563	205621	+	ENSMUSG00000026504	2.88456	1.03338	0.690322
chr1	179372538	179380897	8360	+	ENSMUSG00000063659	0.555705	0.644233	0.209977
chr1	180117548	180182728	65181	+	ENSMUSG00000026502	1.70235	0.865007	0.378405
chr1	180249284	180252824	3541	+	ENSMUSG00000026500	4.55527	1.33077	0.930514
chr1	180336012	180413380	77369	+	ENSMUSG00000026495	0.783468	0.184178	0.388955
chr1	181476660	181557604	80945	+	ENSMUSG00000038949	0.967107	0.619116	0.213084
chr1	181598362	181617315	18954	+	ENSMUSG00000038936	0.653473	0.444792	0.121925
chr1	181891220	182095733	204514	+	ENSMUSG00000026490	4.38859	2.40305	1.08111
chr1	182260607	182353790	93184	+	ENSMUSG00000038855	0.0639307	0.13785	0.0245576
chr1	182499106	182531385	32280	+	ENSMUSG00000026496	2.28934	0.874631	0.524143
chr1	182656174	182684335	28162	+	ENSMUSG00000026499	1.44773	0.57549	0.299164
chr1	182781282	182798245	16964	+	ENSMUSG00000038806	2.55101	0.839778	0.456899
chr1	182823250	182829233	5984	+	ENSMUSG00000066652	2.06169	2.42358	0.554785
chr1	182834405	182838219	3815	+	ENSMUSG00000026520	1.39924	0.562184	0.260498
chr1	182865170	182868532	3363	+	ENSMUSG00000038793	3.7544	0.460512	0.341862
chr1	182981368	182990798	9431	+	ENSMUSG00000038768	2.5155	0.1904	0.073747
chr1	183081062	183099125	18064	+	ENSMUSG00000062169	2.93111	0.743875	0.414761
chr1	184054868	184062546	7679	+	ENSMUSG00000026511	1.52762	0.689937	0.312232
chr1	184339298	184392567	53270	+	ENSMUSG00000026510	1.25586	0.446408	0.349458
chr1	184695037	184825785	130749	+	ENSMUSG00000038576	0.425512	0.0958441	0.143822
chr1	185858340	185899515	41176	+	ENSMUSG00000039384	0.80911	2.72164	0.138096
chr1	187028047	187110625	82579	+	ENSMUSG00000039318	2.50835	0.7428	0.690323
chr1	187156038	187181648	25611	+	ENSMUSG00000026617	2.34623	1.83259	0.48679
chr1	187186974	187252234	65261	+	ENSMUSG00000026615	3.63883	1.51693	0.696957
chr1	188791295	188794506	3212	+	ENSMUSG00000039224	1.31141	0.341293	0.353779
chr1	189039390	189175308	135919	+	ENSMUSG00000039210	5.21513	1.77506	1.28869
chr1	191552147	191700572	148426	+	ENSMUSG00000026604	1.70172	0.216347	0.143913
chr1	192886900	192908437	21538	+	ENSMUSG00000062510	1.78979	0.638976	0.494321
chr1	193149844	193176804	26961	+	ENSMUSG00000026627	1.66939	0.351441	0.468383
chr1	193541903	193608134	66232	+	ENSMUSG00000026623	1.36547	0.566264	0.33303
chr1	193645352	193656928	11577	+	ENSMUSG00000026622	0.80263	0.290278	0.196841
chr1	193730660	193737126	6467	+	ENSMUSG00000037434	3.1986	0.827892	0.418397
chr1	194979306	194998229	18924	+	ENSMUSG00000026638	0.217867	0.0919214	0.0564067
chr1	196446023	196643062	197040	+	ENSMUSG00000026640	0.877349	0.785387	0.242347
chr1	4481009	4486494	5486	-	ENSMUSG00000025902	0.204076	0.360565	0.0531086
chr1	4763279	4775807	12529	-	ENSMUSG00000033845	2.12448	0.675866	0.403538
chr1	9658916	9690290	31375	-	ENSMUSG00000025912	1.2884	0.448317	0.227246
chr1	9710620	9738463	27844	-	ENSMUSG00000045210	4.46104	1.89385	0.846369
chr1	10014912	10027979	13068	-	ENSMUSG00000025917	2.71476	1.22405	0.699208
chr1	10127588	10222751	95164	-	ENSMUSG00000067851	5.24072	1.99815	0.965691
chr1	13103509	13117244	13736	-	ENSMUSG00000042414	0.644358	2.26697	0.378208
chr1	13129240	13364164	234925	-	ENSMUSG00000005886	1.66755	1.00196	0.436197
chr1	13554783	13579945	25163	-	ENSMUSG00000025935	2.10676	1.0807	0.445553
chr1	13615980	13650590	34611	-	ENSMUSG00000025937	1.64349	1.17352	0.451735
chr1	14159039	14300280	141242	-	ENSMUSG00000025932	0.879884	4.50977	0.735888
chr1	14743429	14746047	2619	-	ENSMUSG00000025930	2.36634	0.814218	0.457124
chr1	14862729	14908943	46215	-	ENSMUSG00000032769	1.48926	1.5624	0.679798
chr1	16091376	16094514	3139	-	ENSMUSG00000043716	11.5723	4.89293	2.17589
chr1	16218891	16509383	290493	-	ENSMUSG00000025920	1.28463	0.526132	0.331426
chr1	16530871	16609367	78497	-	ENSMUSG00000025939	3.83789	1.3076	0.745997
chr1	16632846	16647123	14278	-	ENSMUSG00000079658	3.80068	1.97013	0.749318
chr1	16987545	17087879	100335	-	ENSMUSG00000042686	0.931856	0.14412	0.286507
chr1	18250605	18255219	4615	-	ENSMUSG00000067773	0.389717	0.178107	0.249259
chr1	20767230	20774351	7122	-	ENSMUSG00000041872	3.89793	0.571726	0.375058
chr1	20793095	20810294	17200	-	ENSMUSG00000041859	2.80297	1.27756	0.504766
chr1	20991459	21069306	77848	-	ENSMUSG00000041779	0.961249	0.652379	0.319172
chr1	23373263	23390014	16752	-	ENSMUSG00000026158	0.239026	0.16163	0.133644
chr1	23851685	23929128	77444	-	ENSMUSG00000026155	3.55258	1.66043	0.750644
chr1	24002778	24012479	9702	-	ENSMUSG00000026154	1.40703	0.746073	0.356895
chr1	30997148	31006600	9453	-	ENSMUSG00000026064	1.07742	0.509486	0.244783
chr1	32600391	32604138	3748	-	ENSMUSG00000091318	0.0395128	0.0619484	0.0718831
chr1	33510656	33726603	215948	-	ENSMUSG00000026134	5.41761	1.83546	0.997738
chr1	33802329	33814595	12267	-	ENSMUSG00000042215	0.559442	0.166245	0.0788631
chr1	33818598	33871272	52675	-	ENSMUSG00000042197	2.84594	0.90033	0.49932
chr1	34493515	34496517	3003	-	ENSMUSG00000042111	6.86819	2.05443	1.49633
chr1	34870063	34899895	29833	-	ENSMUSG00000037503	2.49303	1.37765	0.608469
chr1	36196873	36301147	104275	-	ENSMUSG00000037470	3.72662	1.62886	0.639723
chr1	36321447	36330270	8824	-	ENSMUSG00000047180	0.017448	0.00944048	0.00314075
chr1	36392575	36426026	33452	-	ENSMUSG00000010453	3.38292	1.25961	0.667896
chr1	36480031	36502084	22054	-	ENSMUSG00000001143	1.08656	0.411616	0.281015
chr1	36595018	36604064	9047	-	ENSMUSG00000079610	0.312944	0.162639	0.0751951
chr1	36619541	36740028	120488	-	ENSMUSG00000046337	1.26794	0.589632	0.361475
chr1	36756047	36766770	10724	-	ENSMUSG00000037351	1.70921	0.753821	0.336347
chr1	36849034	36996372	147339	-	ENSMUSG00000026116	4.87242	1.31545	1.76457
chr1	37473930	37486948	13019	-	ENSMUSG00000026112	1.69909	0.723517	0.3198
chr1	37935735	37947256	11522	-	ENSMUSG00000026088	2.10727	0.850221	0.544862
chr1	38109631	38186507	76877	-	ENSMUSG00000026082	1.68523	0.595728	0.320496
chr1	38234172	38721800	487629	-	ENSMUSG00000037138	1.86201	0.373041	0.894577
chr1	38920718	38955005	34288	-	ENSMUSG00000026080	0.33635	0.102499	0.129885
chr1	39428342	39535592	107251	-	ENSMUSG00000003134	0.75229	0.560202	0.151508
chr1	39604433	39634192	29760	-	ENSMUSG00000048234	2.834	1.10045	0.507562
chr1	43179919	43253606	73688	-	ENSMUSG00000008136	2.32768	1.1517	0.306396
chr1	43807076	43884553	77478	-	ENSMUSG00000057363	1.71167	0.97086	0.403872
chr1	44143462	44159233	15772	-	ENSMUSG00000026049	3.09064	1.12818	0.600232
chr1	44163391	44175618	12228	-	ENSMUSG00000026047	1.70744	0.669367	0.452119
chr1	46864389	46910354	45966	-	ENSMUSG00000025986	0.471611	0.557644	0.291163
chr1	51806610	51972818	166209	-	ENSMUSG00000018417	4.44214	3.42961	0.911952
chr1	52220294	52290076	69783	-	ENSMUSG00000026103	3.25151	0.94606	0.520151
chr1	52512693	52557292	44600	-	ENSMUSG00000002881	12.1655	0.49604	1.1685
chr1	52846264	52874532	28269	-	ENSMUSG00000026102	0.447218	0.0987157	0.0998318
chr1	53215421	53244461	29041	-	ENSMUSG00000060715	4.95443	0.945098	0.822946
chr1	53246032	53353840	107809	-	ENSMUSG00000026098	3.04971	1.34671	0.688108
chr1	53382351	53409543	27193	-	ENSMUSG00000026095	1.68267	0.658225	0.426287
chr1	53812356	53842059	29704	-	ENSMUSG00000026094	1.18412	0.274143	0.406945
chr1	54454425	54495815	41391	-	ENSMUSG00000041303	3.35372	1.37847	0.842192
chr1	54537550	54614526	76977	-	ENSMUSG00000073678	4.34114	3.00114	1.10228
chr1	54702184	54983231	281048	-	ENSMUSG00000052331	2.93914	0.0937876	0.324843
chr1	55042013	55084322	42310	-	ENSMUSG00000025982	4.76319	1.80255	1.01977
chr1	55134678	55144776	10099	-	ENSMUSG00000025980	8.90183	2.97822	1.46588
chr1	56850825	57028178	177354	-	ENSMUSG00000038331	4.11442	3.11749	0.664662
chr1	57445088	57463518	18431	-	ENSMUSG00000048495	3.02617	1.3361	0.643936
chr1	58011945	58026928	14984	-	ENSMUSG00000054770	0.384361	0.25734	0.137283
chr1	58468832	58480932	12101	-	ENSMUSG00000026034	3.87459	1.31044	0.929248
chr1	58487837	58502330	14494	-	ENSMUSG00000026035	1.2729	0.542757	0.209044
chr1	58519615	58561763	42149	-	ENSMUSG00000026037	4.51812	1.37254	0.935932
chr1	58579650	58643177	63528	-	ENSMUSG00000038174	3.86136	1.31528	0.958681
chr1	58957294	59030326	73033	-	ENSMUSG00000026028	3.3161	1.1038	0.607912
chr1	59107350	59151744	44395	-	ENSMUSG00000072295	1.32842	0.104672	0.330338
chr1	59157437	59177226	19790	-	ENSMUSG00000038079	1.0664	0.199101	0.274993
chr1	59696278	59727678	31401	-	ENSMUSG00000026021	6.75301	2.80374	1.40353
chr1	60540029	60623609	83581	-	ENSMUSG00000026014	3.26379	1.62529	0.639594
chr1	63004993	63160841	155849	-	ENSMUSG00000040865	7.27684	1.9261	1.49173
chr1	63190166	63223396	33231	-	ENSMUSG00000025968	8.37996	2.25962	1.62248
chr1	64082247	64168000	85754	-	ENSMUSG00000025959	6.0627	1.67286	1.38949
chr1	64777132	64784324	7193	-	ENSMUSG00000045005	2.53101	0.93906	0.749629
chr1	64832557	65003398	170842	-	ENSMUSG00000051344	3.5911	2.03221	1.31739
chr1	65146963	65149937	2975	-	ENSMUSG00000044429	0.25728	0.0300324	0.0262738
chr1	65151859	65169767	17909	-	ENSMUSG00000044816	0.378144	0.164222	0.0449333
chr1	66765817	66864169	98353	-	ENSMUSG00000026004	6.07579	1.63621	1.14395
chr1	66877427	66909841	32415	-	ENSMUSG00000026003	0.862396	0.457028	0.19696
chr1	69577784	69732534	154751	-	ENSMUSG00000025997	2.52039	1.23351	0.740955
chr1	71074109	71149546	75438	-	ENSMUSG00000026196	3.05183	1.5192	0.769128
chr1	71632097	71699745	67649	-	ENSMUSG00000026193	3.02433	2.99621	1.26288
chr1	72205807	72258881	53075	-	ENSMUSG00000039395	3.80126	0.938521	0.680658
chr1	72305747	72330888	25142	-	ENSMUSG00000026189	0.75116	0.331252	0.215821
chr1	72904639	72921439	16801	-	ENSMUSG00000026185	0.0324612	0.49687	0.00787743
chr1	74326414	74331312	4899	-	ENSMUSG00000006299	2.02573	0.759315	0.475396
chr1	74334821	74350910	16090	-	ENSMUSG00000006301	0.80952	0.633405	0.19473
chr1	74482084	74590860	108777	-	ENSMUSG00000033364	3.71487	1.39614	0.706087
chr1	74611702	74634610	22909	-	ENSMUSG00000026135	2.48562	0.772702	0.38118
chr1	74640326	74647971	7646	-	ENSMUSG00000026171	1.91919	0.614642	0.367236
chr1	75013920	75121800	107881	-	ENSMUSG00000026162	1.3707	0.722122	0.327889
chr1	75168215	75176857	8643	-	ENSMUSG00000026198	0.575435	0.295427	0.149295
chr1	75211549	75215828	4280	-	ENSMUSG00000026202	1.07024	0.445521	0.142125
chr1	75243616	75260783	17168	-	ENSMUSG00000026204	1.81513	0.0645067	0.117876
chr1	75304515	75314212	9698	-	ENSMUSG00000026209	0.445324	0.409026	0.134412
chr1	75471144	75476046	4903	-	ENSMUSG00000032997	0.162471	0.0670687	0.0657105
chr1	75482400	75503027	20628	-	ENSMUSG00000026211	0.198739	0.072314	0.0953404
chr1	77363760	77511663	147904	-	ENSMUSG00000026235	10.4239	17.2245	2.78782
chr1	79603451	79668547	65097	-	ENSMUSG00000054702	3.36058	0.534409	0.649385
chr1	79698837	79758344	59508	-	ENSMUSG00000073643	0.822807	0.411958	0.238066
chr1	79790896	79855240	64345	-	ENSMUSG00000026249	0.478025	0.0665616	0.0427882
chr1	80263393	80337005	73613	-	ENSMUSG00000004364	13.185	4.77243	2.78182
chr1	84032868	84337685	304818	-	ENSMUSG00000045658	1.15425	0.405455	0.218404
chr1	84717764	84837091	119328	-	ENSMUSG00000026219	9.98158	2.90293	2.38299
chr1	84903280	84931658	28379	-	ENSMUSG00000026220	0.40969	0.510453	0.167863
chr1	84987070	85323941	336872	-	ENSMUSG00000052477	0.393364	0.0800091	0.043301
chr1	87995612	88008545	12934	-	ENSMUSG00000026228	11.8719	3.56671	2.00749
chr1	88241294	88256030	14737	-	ENSMUSG00000026234	8.80844	2.48642	1.55798
chr1	88439590	88479076	39487	-	ENSMUSG00000026239	1.85491	0.866705	0.477196
chr1	89282859	89291304	8446	-	ENSMUSG00000079436	4.22624	1.95355	0.900885
chr1	89841696	89905126	63431	-	ENSMUSG00000005501	1.44044	0.649515	0.334684
chr1	90155431	90174154	18724	-	ENSMUSG00000044783	2192.56	822.744	412.243
chr1	90569700	90598766	29067	-	ENSMUSG00000049866	0.0753354	0.0651405	0.0258243
chr1	91824537	91827751	3215	-	ENSMUSG00000034486	1.46222	0.174691	1.12825
chr1	91938707	92049976	111270	-	ENSMUSG00000026301	0.178302	0.0648362	0.0363277
chr1	93270438	93295360	24923	-	ENSMUSG00000026309	2.14341	0.952638	0.534088
chr1	93312559	93355905	43347	-	ENSMUSG00000055866	1.18575	0.125256	0.147065
chr1	94336296	94370335	34040	-	ENSMUSG00000026260	2.71528	0.936773	0.56015
chr1	94533722	94538562	4841	-	ENSMUSG00000073616	1.53301	0.692786	0.342099
chr1	95195788	95202447	6660	-	ENSMUSG00000026273	2.13409	0.64575	0.438953
chr1	95206014	95240042	34029	-	ENSMUSG00000026274	1.81542	0.657909	0.384181
chr1	95302517	95375385	72869	-	ENSMUSG00000034088	3.3725	1.05612	0.443419
chr1	95517328	95532304	14977	-	ENSMUSG00000026277	0.331381	0.13252	0.069259
chr1	95601968	95651415	49448	-	ENSMUSG00000026279	1.21359	0.942413	0.318251
chr1	95689153	95698511	9359	-	ENSMUSG00000026281	3.81837	1.48332	0.735538
chr1	98715361	98768748	53388	-	ENSMUSG00000040693	6.962	5.58301	0.987989
chr1	99602623	99666669	64047	-	ENSMUSG00000040648	2.75682	1.54423	0.789876
chr1	99717671	99992209	274539	-	ENSMUSG00000026335	0.6271	0.296176	0.198687
chr1	107417717	107560253	142537	-	ENSMUSG00000056536	3.2209	1.06006	0.787915
chr1	108616987	108656319	39333	-	ENSMUSG00000009905	1.02186	0.417975	0.335219
chr1	108667365	108693302	25938	-	ENSMUSG00000009907	2.93222	1.23216	0.67785
chr1	113755279	113761495	6217	-	ENSMUSG00000038702	0.195608	0.178304	0.0920617
chr1	120195095	120207709	12615	-	ENSMUSG00000026374	3.31515	1.06372	0.614748
chr1	120730638	120950196	219559	-	ENSMUSG00000048402	2.63299	1.33523	0.84404
chr1	121312042	121318825	6784	-	ENSMUSG00000037035	3.01583	0.0176999	1.03942
chr1	121366882	121401359	34478	-	ENSMUSG00000004451	1.00745	1.23571	0.258745
chr1	121441610	121545577	103968	-	ENSMUSG00000026383	3.79379	1.4754	0.797258
chr1	121554670	121733648	178979	-	ENSMUSG00000026384	7.70724	2.35178	2.08716
chr1	121804478	121809745	5268	-	ENSMUSG00000036975	0.482049	0.323093	0.118057
chr1	121963954	121970357	6404	-	ENSMUSG00000050777	0.213615	0.128256	0.0558402
chr1	122009857	122017673	7817	-	ENSMUSG00000026385	1.8352	0.998605	0.278809
chr1	123200930	123229157	28228	-	ENSMUSG00000003721	0.670102	0.325657	0.191205
chr1	123450412	123464557	14146	-	ENSMUSG00000001674	3.93976	1.52125	0.780664
chr1	125228715	125942136	713422	-	ENSMUSG00000036815	0.311174	0.126144	0.06095
chr1	127768619	127808791	40173	-	ENSMUSG00000026344	0.26564	0.0551484	0.0463736
chr1	129850763	129999624	148862	-	ENSMUSG00000036086	3.30438	2.01957	0.829883
chr1	130181341	130224895	43555	-	ENSMUSG00000026354	3.28169	0.571383	0.257532
chr1	130228168	130256233	28066	-	ENSMUSG00000026355	2.55956	1.24892	0.534331
chr1	130260284	130313993	53710	-	ENSMUSG00000026356	6.98565	3.36763	1.6574
chr1	130484776	130488876	4101	-	ENSMUSG00000045382	0.0527296	0.290893	0.052721
chr1	132566779	132625830	59052	-	ENSMUSG00000026409	0.773186	0.35803	0.179522
chr1	132950281	132994120	43840	-	ENSMUSG00000016528	1.43175	0.576112	0.321289
chr1	133025018	133034811	9794	-	ENSMUSG00000016526	1.51375	0.593718	0.238828
chr1	133072987	133141755	68769	-	ENSMUSG00000026430	1.91602	0.460579	0.262457
chr1	133151179	133176140	24962	-	ENSMUSG00000042349	3.29847	0.521498	0.127805
chr1	133181828	133423938	242111	-	ENSMUSG00000026425	4.23592	1.89588	0.768441
chr1	133919388	133964639	45252	-	ENSMUSG00000059149	4.23624	1.64688	1.11282
chr1	134010124	134036262	26139	-	ENSMUSG00000026437	0.771738	0.851736	0.110257
chr1	134252892	134287858	34967	-	ENSMUSG00000042066	0.421105	0.241615	0.165067
chr1	134461267	134638374	177108	-	ENSMUSG00000026442	0.400436	0.0549216	0.17793
chr1	135500448	135506857	6410	-	ENSMUSG00000090553	6.42985	1.95828	1.09788
chr1	135552456	135557462	5007	-	ENSMUSG00000102049	4.0388	1.5826	0.846453
chr1	135600842	135697331	96490	-	ENSMUSG00000026463	1.13595	0.80058	0.325458
chr1	135971442	135975732	4291	-	ENSMUSG00000020423	0.395647	0.170136	0.0480376
chr1	136193360	136229505	36146	-	ENSMUSG00000026458	0.27044	0.156762	0.0805304
chr1	136242674	136258576	15903	-	ENSMUSG00000042305	2.01866	0.607485	0.397372
chr1	136655644	136852517	196874	-	ENSMUSG00000073557	3.33422	1.18127	0.67388
chr1	137150151	137155049	4899	-	ENSMUSG00000003051	0.213809	0.966686	0.0518674
chr1	137159276	137180661	21386	-	ENSMUSG00000041926	0.39518	0.370777	0.087608
chr1	137198112	137210314	12203	-	ENSMUSG00000062580	3.65714	1.27234	0.73475
chr1	137268033	137271640	3608	-	ENSMUSG00000041889	0.137718	0.0464946	0.0133939
chr1	137278892	137327068	48177	-	ENSMUSG00000041879	2.32641	0.95312	0.564261
chr1	137331157	137503872	172716	-	ENSMUSG00000009418	1.91295	1.38842	0.959577
chr1	138110108	138130841	20734	-	ENSMUSG00000041605	0.668297	0.269303	0.240211
chr1	138164700	138242681	77982	-	ENSMUSG00000041570	2.33691	0.967679	0.56624
chr1	140381291	140516273	134983	-	ENSMUSG00000026393	2.53949	0.923927	0.70865
chr1	140748556	140753431	4876	-	ENSMUSG00000079283	0.213075	0.11506	0.0664842
chr1	141443641	141456799	13159	-	ENSMUSG00000057037	0.427525	0.0559873	0.0923777
chr1	145454629	145549814	95186	-	ENSMUSG00000026361	9.50223	3.41504	2.08416
chr1	145597921	145624181	26261	-	ENSMUSG00000018199	1.26987	0.527953	0.357197
chr1	152208441	152240185	31745	-	ENSMUSG00000006010	3.92756	1.40559	0.991575
chr1	152296542	152313295	16754	-	ENSMUSG00000006014	3.19397	0.914064	0.676308
chr1	153214829	153275565	60737	-	ENSMUSG00000052748	4.71465	2.27245	0.711233
chr1	153699533	153937450	237918	-	ENSMUSG00000032666	1.58514	1.3214	0.34935
chr1	154217866	154233812	15947	-	ENSMUSG00000014980	2.12097	0.816152	0.658969
chr1	154684125	154749776	65652	-	ENSMUSG00000042772	9.40364	2.31213	1.91235
chr1	154969886	155033577	63692	-	ENSMUSG00000026479	3.63515	0.578568	0.591095
chr1	155066052	155179916	113865	-	ENSMUSG00000026478	7.3238	3.38124	1.82389
chr1	155302888	155334790	31903	-	ENSMUSG00000042699	7.47967	2.44734	1.80588
chr1	155350146	155396844	46699	-	ENSMUSG00000042684	1.19616	0.316236	0.261787
chr1	156943497	156946766	3270	-	ENSMUSG00000056708	0.0560108	0.0853671	0.0139909
chr1	157122787	157264574	141788	-	ENSMUSG00000026469	2.33164	0.706601	0.700215
chr1	157625285	157660029	34745	-	ENSMUSG00000033684	0.303874	0.149972	0.0821338
chr1	157692094	157820385	128292	-	ENSMUSG00000033671	2.01017	0.873785	0.631097
chr1	157851729	157883610	31882	-	ENSMUSG00000026466	1.60442	0.585818	0.316931
chr1	158185426	158233737	48312	-	ENSMUSG00000060985	0.304833	0.0775753	0.091882
chr1	158358239	158404459	46221	-	ENSMUSG00000026600	0.760524	0.449878	0.225908
chr1	158583748	158604470	20723	-	ENSMUSG00000060519	2.7356	0.416894	0.569078
chr1	158734297	158869757	135461	-	ENSMUSG00000026594	3.17571	1.46784	0.813716
chr1	159065314	159342726	277413	-	ENSMUSG00000070565	7.68658	2.448	1.79874
chr1	162133052	162142908	9857	-	ENSMUSG00000014226	3.1613	1.37323	0.743692
chr1	162149305	162723069	573765	-	ENSMUSG00000026721	1.58506	0.77673	0.462339
chr1	162938925	162964979	26055	-	ENSMUSG00000043467	2.46553	0.996231	0.714577
chr1	163018509	163061610	43102	-	ENSMUSG00000026705	3.71261	1.36131	0.856395
chr1	163170243	163181297	11055	-	ENSMUSG00000026701	2.77693	0.460902	0.342476
chr1	163746243	163806792	60550	-	ENSMUSG00000040297	3.79345	1.63736	0.999829
chr1	164601916	164670687	68772	-	ENSMUSG00000040225	8.92087	3.21204	1.65005
chr1	164759692	164796679	36988	-	ENSMUSG00000040181	0.0560724	0.105006	0.0111406
chr1	165315040	165333772	18733	-	ENSMUSG00000040124	5.13853	1.76111	1.06424
chr1	165876124	165924912	48789	-	ENSMUSG00000041406	4.01911	1.26668	1.00105
chr1	166219931	166237615	17685	-	ENSMUSG00000026577	4.79967	1.53309	0.935488
chr1	166367398	166388486	21089	-	ENSMUSG00000026576	1.52714	2.30865	0.411936
chr1	167104472	167124564	20093	-	ENSMUSG00000040848	0.757994	0.247225	0.192336
chr1	167142417	167167089	24673	-	ENSMUSG00000040843	1.34431	0.634477	0.337871
chr1	167259632	167390594	130963	-	ENSMUSG00000026571	2.49036	1.05737	0.671274
chr1	167522312	167564672	42361	-	ENSMUSG00000026566	1.10566	0.813289	0.284629
chr1	167579076	167639863	60788	-	ENSMUSG00000040723	0.25276	0.0446029	0.0367126
chr1	167805605	167932765	127161	-	ENSMUSG00000026565	9.14808	3.24759	2.55017
chr1	168028279	168058029	29751	-	ENSMUSG00000026564	3.31216	4.72765	1.62392
chr1	168131516	168168875	37360	-	ENSMUSG00000040629	0.46206	0.0475348	0.175176
chr1	169156217	169215258	59042	-	ENSMUSG00000026558	3.36778	2.20815	0.662852
chr1	169302515	169323928	21414	-	ENSMUSG00000026688	0.809481	0.44006	0.222901
chr1	170049495	170362389	312895	-	ENSMUSG00000052534	0.982224	1.33158	0.463216
chr1	171879668	171899336	19669	-	ENSMUSG00000026675	4.34316	1.71975	0.642309
chr1	172072134	172105077	32944	-	ENSMUSG00000026670	0.941712	0.575016	0.220394
chr1	172129387	172145524	16138	-	ENSMUSG00000026667	1.21879	0.611726	0.334107
chr1	172634588	172797902	163315	-	ENSMUSG00000026663	7.44632	1.34492	1.45792
chr1	172804319	172815671	11353	-	ENSMUSG00000026659	2.93212	0.746093	0.832043
chr1	172890689	172906678	15990	-	ENSMUSG00000026656	1.13516	0.265273	0.845067
chr1	172981300	172989534	8235	-	ENSMUSG00000059498	8.36124	2.94919	0.253044
chr1	173059288	173080734	21447	-	ENSMUSG00000058076	3.02923	1.17052	0.687181
chr1	173103395	173127166	23772	-	ENSMUSG00000038370	0.282547	0.24843	0.0645283
chr1	173147934	173152645	4712	-	ENSMUSG00000005674	1.37411	0.835731	0.373539
chr1	173159703	173164480	4778	-	ENSMUSG00000058715	0.477226	0.135563	0.059639
chr1	173164991	173177243	12253	-	ENSMUSG00000013593	1.39889	0.656735	0.323568
chr1	173212084	173218092	6009	-	ENSMUSG00000053483	1.1646	0.579574	0.243984
chr1	173218695	173225113	6419	-	ENSMUSG00000062963	2.70411	1.19607	0.549557
chr1	173272368	173275776	3409	-	ENSMUSG00000013997	0.830046	0.269621	0.1515
chr1	173288580	173290929	2350	-	ENSMUSG00000045259	1.00454	0.333955	0.189019
chr1	173448255	173465424	17170	-	ENSMUSG00000038209	0.162124	0.41864	0.0262655
chr1	173934502	173958176	23675	-	ENSMUSG00000026556	0.510646	0.427036	0.173096
chr1	173982423	173987727	5305	-	ENSMUSG00000051251	0.157097	0.154765	0.0220829
chr1	173996144	174012880	16737	-	ENSMUSG00000003458	1.77304	0.727847	0.349492
chr1	174126860	174136912	10053	-	ENSMUSG00000013698	1.08936	0.325657	0.230557
chr1	174140025	174150026	10002	-	ENSMUSG00000007122	1.86767	0.264817	0.223534
chr1	174153639	174188555	34917	-	ENSMUSG00000007107	1.43638	0.121656	0.644642
chr1	174560900	174563105	2206	-	ENSMUSG00000026544	0.040762	0.0409082	0.010795
chr1	177531509	177555766	24258	-	ENSMUSG00000026526	0.976596	0.700379	0.281615
chr1	177612369	177618484	6116	-	ENSMUSG00000078185	1.68608	1.37679	0.365589
chr1	178663784	178737255	73472	-	ENSMUSG00000057335	4.41507	1.92261	0.975894
chr1	179693309	179726640	33332	-	ENSMUSG00000015961	4.1921	1.60327	0.83439
chr1	180252297	180267915	15619	-	ENSMUSG00000039630	11.4734	2.93322	2.04729
chr1	180885170	181448134	562965	-	ENSMUSG00000055067	5.14906	2.6167	1.38625
chr1	181458187	181476398	18212	-	ENSMUSG00000026492	3.32459	1.04558	0.69327
chr1	181675035	181734146	59112	-	ENSMUSG00000026491	3.57843	1.27627	0.74618
chr1	182732699	182743734	11036	-	ENSMUSG00000060743	6.15392	1.93298	1.44135
chr1	182919687	182947626	27940	-	ENSMUSG00000038776	0.25509	0.195884	0.0257302
chr1	183023554	183074288	50735	-	ENSMUSG00000026516	5.05144	1.36524	0.851598
chr1	183103357	183142109	38753	-	ENSMUSG00000038733	2.95435	0.666384	0.520267
chr1	183745446	183772532	27087	-	ENSMUSG00000004880	1.84467	0.759023	0.372652
chr1	183834576	183950111	115536	-	ENSMUSG00000022995	21.7808	5.18473	3.25913
chr1	184205901	184212890	6990	-	ENSMUSG00000038633	0.532588	0.416566	0.152888
chr1	184243233	184271737	28505	-	ENSMUSG00000047539	3.11732	1.14852	0.726157
chr1	184397390	184447614	50225	-	ENSMUSG00000026509	0.675049	0.215218	0.186492
chr1	186636947	186669726	32780	-	ENSMUSG00000073481	0.26152	1.19201	0.0978486
chr1	186695805	186706915	11111	-	ENSMUSG00000039349	0.107034	1.77862	0.0281967
chr1	186720303	186823428	103126	-	ENSMUSG00000026620	0.878516	0.311396	0.216205
chr1	187110541	187153280	42740	-	ENSMUSG00000026618	0.713484	0.501035	0.244294
chr1	187911611	187941189	29579	-	ENSMUSG00000039246	0.619114	0.537811	0.375934
chr1	188447065	188529871	82807	-	ENSMUSG00000039239	6.83633	1.85682	0.484429
chr1	188544965	188573237	28273	-	ENSMUSG00000001305	4.09541	1.42514	0.840811
chr1	188872286	189039325	167040	-	ENSMUSG00000026611	0.602863	0.154423	0.155572
chr1	190794977	190831719	36743	-	ENSMUSG00000026608	2.59093	0.698513	0.598178
chr1	191464493	191511965	47473	-	ENSMUSG00000026605	1.97343	0.595428	0.461205
chr1	191704371	191746167	41797	-	ENSMUSG00000026603	1.58708	0.781961	0.32545
chr1	192771525	192803175	31651	-	ENSMUSG00000037568	0.696394	0.0893307	0.136266
chr1	192829711	192850069	20359	-	ENSMUSG00000066595	0.666075	0.320938	0.132973
chr1	192869709	192886811	17103	-	ENSMUSG00000026632	1.25385	0.462721	0.283626
chr1	192994176	193041918	47743	-	ENSMUSG00000026628	0.161451	0.189466	0.0148178
chr1	193130676	193141997	11322	-	ENSMUSG00000037499	0.122885	0.0524655	0.0386351
chr1	193175860	193220920	45061	-	ENSMUSG00000026626	3.58067	0.794739	1.8139
chr1	193924343	193961669	37327	-	ENSMUSG00000037395	0.727734	0.406979	0.185249
chr1	194723501	194861892	138392	-	ENSMUSG00000016200	4.20037	1.14601	1.07962
chr1	194930597	194956445	25849	-	ENSMUSG00000016181	1.99215	0.518475	0.446195
chr1	196923576	196957764	34189	-	ENSMUSG00000016481	3.89463	1.67455	1.08722
chr1	196963005	197002909	39905	-	ENSMUSG00000026616	1.18963	0.230697	0.442583
chr2	3031496	3145081	113586	+	ENSMUSG00000050530	0.877202	0.541353	0.21789
chr2	3201560	3243641	42082	+	ENSMUSG00000026643	2.24001	1.45377	0.402534
chr2	3253440	3258269	4830	+	ENSMUSG00000026644	0.55223	0.183586	0.0771422
chr2	3341403	3378389	36987	+	ENSMUSG00000026648	3.09547	1.32734	0.571842
chr2	3430337	3443648	13312	+	ENSMUSG00000039496	0.307782	0.237124	0.107171
chr2	3630730	3699406	68677	+	ENSMUSG00000026655	0.972816	0.858383	0.194984
chr2	4073909	4535089	461181	+	ENSMUSG00000026657	1.40468	1.18532	0.349126
chr2	4638877	4723192	84316	+	ENSMUSG00000048186	0.612275	0.277436	0.0948756
chr2	4802610	4831602	28993	+	ENSMUSG00000026662	1.56445	0.803215	0.424152
chr2	4840042	4859789	19748	+	ENSMUSG00000026664	0.598249	0.782671	0.201248
chr2	5058822	5151912	93091	+	ENSMUSG00000026676	0.939024	0.0804572	0.950482
chr2	5766080	5789782	23703	+	ENSMUSG00000025817	2.67786	0.887484	0.488372
chr2	5872515	5977749	105235	+	ENSMUSG00000043241	2.66937	0.95432	0.601592
chr2	6243803	6364866	121064	+	ENSMUSG00000039046	2.19336	1.0793	0.514587
chr2	10002239	10014328	12090	+	ENSMUSG00000037262	3.58828	1.20998	0.668123
chr2	10292078	10516880	224803	+	ENSMUSG00000061186	2.95558	4.49044	0.324937
chr2	12845668	12925080	79413	+	ENSMUSG00000026730	0.534928	0.782334	0.245672
chr2	13495938	13504453	8516	+	ENSMUSG00000026728	12.7812	4.20783	1.69102
chr2	13995739	14069957	74219	+	ENSMUSG00000026718	2.09167	1.16705	0.453664
chr2	14976989	15000818	23830	+	ENSMUSG00000017418	2.38509	1.18589	0.534321
chr2	17976898	18134017	157120	+	ENSMUSG00000026743	4.78496	2.39313	1.08834
chr2	18594089	18597843	3755	+	ENSMUSG00000051154	0.169518	0.194812	0.0776292
chr2	18598645	18608256	9612	+	ENSMUSG00000026739	0.463654	0.64924	0.29503
chr2	19293263	19316597	23335	+	ENSMUSG00000023094	1.42843	1.29349	0.449527
chr2	19579689	19582217	2529	+	ENSMUSG00000043415	0.18773	0.28931	0.0887425
chr2	19831407	20732162	900756	+	ENSMUSG00000036617	3.08058	1.33228	0.664096
chr2	21127351	21136636	9286	+	ENSMUSG00000048550	0.506435	0.19747	0.16641
chr2	22751042	22795779	44738	+	ENSMUSG00000026784	4.22742	2.0778	0.838346
chr2	22923721	22970032	46312	+	ENSMUSG00000026781	2.84205	1.12676	0.471395
chr2	23012066	23054156	42091	+	ENSMUSG00000026775	7.55405	2.34586	1.43489
chr2	24041996	24049087	7092	+	ENSMUSG00000044103	0.20189	0.0395128	0.0591283
chr2	24805322	24814933	9612	+	ENSMUSG00000026974	1.85492	0.894067	0.372869
chr2	24817942	24828991	11050	+	ENSMUSG00000026975	1.06722	0.365826	0.201342
chr2	25036278	25038852	2575	+	ENSMUSG00000078202	0.0851534	0.0872819	0.0149227
chr2	25118118	25125406	7289	+	ENSMUSG00000048707	0.245754	0.261182	0.0563174
chr2	25127986	25141436	13451	+	ENSMUSG00000026965	0.919537	0.475093	0.194201
chr2	25188263	25207733	19471	+	ENSMUSG00000036646	1.16346	0.464286	0.219883
chr2	25227841	25233733	5893	+	ENSMUSG00000026955	0.129538	0.0679668	0.0367471
chr2	25258603	25265014	6412	+	ENSMUSG00000015094	0.155619	0.0719994	0.0389957
chr2	25284194	25304059	19866	+	ENSMUSG00000026944	0.0467119	0.0300753	0.0156932
chr2	25356298	25360990	4693	+	ENSMUSG00000015095	0.254015	0.129557	0.0649719
chr2	25413420	25417602	4183	+	ENSMUSG00000015092	1.58629	0.84827	0.26803
chr2	25632537	25635799	3263	+	ENSMUSG00000069080	0.0948945	0.0948945	0.0948945
chr2	26171053	26203757	32705	+	ENSMUSG00000026930	0.174091	0.0449093	0.0342191
chr2	26244868	26252641	7774	+	ENSMUSG00000026926	0.883664	0.321169	0.173819
chr2	26436576	26448202	11627	+	ENSMUSG00000026921	0.332758	0.110352	0.0628686
chr2	26483977	26492017	8041	+	ENSMUSG00000036186	0.802289	0.219849	0.106624
chr2	26766327	26768831	2505	+	ENSMUSG00000062647	3.99084	1.53323	0.709238
chr2	26771941	26775690	3750	+	ENSMUSG00000014873	1.56275	0.558017	0.36791
chr2	26789589	26809016	19428	+	ENSMUSG00000049897	1.15853	0.304013	0.0837656
chr2	26865486	26876609	11124	+	ENSMUSG00000015488	0.40537	0.164733	0.0662778
chr2	27370667	27392055	21389	+	ENSMUSG00000026917	3.11586	1.61298	0.613469
chr2	27532721	27618839	86119	+	ENSMUSG00000015846	0.439812	0.167118	0.177156
chr2	27741945	27895030	153086	+	ENSMUSG00000026837	0.456274	0.175237	0.103799
chr2	28048613	28086256	37644	+	ENSMUSG00000026833	0.155094	0.0816851	0.0535699
chr2	28303461	28311028	7568	+	ENSMUSG00000035829	0.418119	0.263284	0.104725
chr2	28323481	28326697	3217	+	ENSMUSG00000035772	1.37827	0.833276	0.336648
chr2	28352411	28360935	8525	+	ENSMUSG00000026829	1.79648	1.59524	0.364117
chr2	28368687	28408602	39916	+	ENSMUSG00000026821	0.304312	0.280274	0.0585136
chr2	28496763	28546687	49925	+	ENSMUSG00000026812	0.405711	0.228672	0.121499
chr2	28555681	28668685	113005	+	ENSMUSG00000026807	0.73399	0.120976	0.0916371
chr2	28695926	28761095	65170	+	ENSMUSG00000026806	3.18723	1.19363	0.454686
chr2	28915783	28943170	27388	+	ENSMUSG00000026803	2.08797	0.931288	0.40474
chr2	28980512	29037991	57480	+	ENSMUSG00000043535	4.01411	1.56811	1.15021
chr2	29202356	29380308	177953	+	ENSMUSG00000026799	5.70819	1.8924	1.09213
chr2	29475240	29595883	120644	+	ENSMUSG00000039844	2.01623	0.83363	0.453387
chr2	29617048	29619609	2562	+	ENSMUSG00000075425	0.627733	0.14277	0.0829497
chr2	29643783	29653263	9481	+	ENSMUSG00000026798	1.00829	0.33275	0.200185
chr2	29658200	29673042	14843	+	ENSMUSG00000059316	0.394386	0.231185	0.0909927
chr2	29682909	29700516	17608	+	ENSMUSG00000069020	3.47429	1.70648	0.576401
chr2	29725014	29738360	13347	+	ENSMUSG00000039787	0.183908	0.0848888	0.0182521
chr2	29745240	29787266	42027	+	ENSMUSG00000026790	1.0871	0.370214	0.209055
chr2	29790929	29814952	24024	+	ENSMUSG00000019715	1.99599	0.480873	0.380038
chr2	29821080	29886970	65891	+	ENSMUSG00000057738	8.00439	1.52112	1.09428
chr2	29917293	29927314	10022	+	ENSMUSG00000054766	4.44443	1.80598	0.79089
chr2	29933263	29946539	13277	+	ENSMUSG00000026785	0.445998	0.168286	0.0633927
chr2	29989391	30007533	18143	+	ENSMUSG00000039678	1.1793	1.01377	0.24436
chr2	30027044	30029589	2546	+	ENSMUSG00000015337	0.107701	0.044189	0.0232481
chr2	30093289	30119310	26022	+	ENSMUSG00000007476	0.951964	0.311676	0.191095
chr2	30122069	30137668	15600	+	ENSMUSG00000079484	3.93163	2.35391	0.546102
chr2	30141953	30199782	57830	+	ENSMUSG00000052533	1.7269	0.655116	0.379341
chr2	30247936	30256047	8112	+	ENSMUSG00000026856	0.274374	0.161995	0.0678972
chr2	30271570	30303327	31758	+	ENSMUSG00000039515	0.773465	0.268475	0.171263
chr2	30450564	30464465	13902	+	ENSMUSG00000047363	0.0647507	0.148765	0.0345748
chr2	30700887	30736767	35881	+	ENSMUSG00000039476	0.116574	0.0351161	0.0616878
chr2	30808521	30814535	6015	+	ENSMUSG00000026848	0.636676	0.261037	0.131228
chr2	30837799	30878175	40377	+	ENSMUSG00000026854	0.697445	0.292133	0.160076
chr2	31007836	31072087	64252	+	ENSMUSG00000000194	1.6101	0.754388	0.331094
chr2	31101443	31150991	49549	+	ENSMUSG00000062661	0.489788	0.235582	0.0782725
chr2	31325790	31376190	50401	+	ENSMUSG00000076441	0.892315	0.710491	0.117196
chr2	31428245	31473040	44796	+	ENSMUSG00000026843	5.14039	1.03435	1.50328
chr2	31526257	31536827	10571	+	ENSMUSG00000039356	1.49272	0.569935	0.273781
chr2	31805823	31828962	23140	+	ENSMUSG00000001864	0.27842	0.125024	0.0693291
chr2	31829970	31909495	79526	+	ENSMUSG00000001855	4.22216	1.35897	0.740768
chr2	32006668	32090057	83390	+	ENSMUSG00000039262	1.14322	0.742804	0.218531
chr2	32092203	32110525	18323	+	ENSMUSG00000039254	1.05371	0.386075	0.214511
chr2	32143773	32163441	19669	+	ENSMUSG00000002546	0.841397	0.381158	0.161217
chr2	32218581	32233817	15237	+	ENSMUSG00000039205	0.658497	0.392563	0.228815
chr2	32251410	32258260	6851	+	ENSMUSG00000026820	0.244484	0.18478	0.052219
chr2	32305977	32310996	5020	+	ENSMUSG00000039164	0.110787	0.0746665	0.0270419
chr2	32390879	32425270	34392	+	ENSMUSG00000039157	0.495576	0.601241	0.146464
chr2	32426378	32429091	2714	+	ENSMUSG00000026810	0.476839	0.245173	0.106307
chr2	32442608	32455994	13387	+	ENSMUSG00000079442	0.0476647	0.0454682	0.0155878
chr2	32455229	32476326	21098	+	ENSMUSG00000026811	0.152355	0.12801	0.0657426
chr2	32477278	32490578	13301	+	ENSMUSG00000026817	0.242939	0.106481	0.0362674
chr2	32502115	32538189	36075	+	ENSMUSG00000026814	0.607272	0.283519	0.0674953
chr2	32576592	32610514	33923	+	ENSMUSG00000059013	0.090269	0.0682275	0.0149159
chr2	32612791	32617764	4974	+	ENSMUSG00000009563	0.288949	0.119175	0.0627696
chr2	32631341	32645691	14351	+	ENSMUSG00000053746	0.378575	0.116864	0.0526222
chr2	32731654	32780773	49120	+	ENSMUSG00000026796	1.69288	0.293299	0.361068
chr2	32817232	32819565	2334	+	ENSMUSG00000038900	5.0629	2.25942	1.02723
chr2	33071481	33103234	31754	+	ENSMUSG00000004105	0.605634	0.349843	0.144863
chr2	34262302	34480470	218169	+	ENSMUSG00000038696	3.44282	1.41889	0.945517
chr2	34627610	34632049	4440	+	ENSMUSG00000026864	2.23637	0.973296	0.338528
chr2	34965012	35034342	69331	+	ENSMUSG00000057110	1.21043	0.420483	0.347657
chr2	35111931	35163412	51482	+	ENSMUSG00000026879	0.326039	0.178091	0.0261174
chr2	35413978	35586514	172537	+	ENSMUSG00000026883	0.406785	0.467981	0.159629
chr2	35904993	35935229	30237	+	ENSMUSG00000026894	0.505947	0.155706	0.121039
chr2	35991918	36045803	53886	+	ENSMUSG00000026887	3.28693	1.11161	0.983458
chr2	37298805	37421957	123153	+	ENSMUSG00000035437	2.65035	1.09055	0.719263
chr2	37372146	37374801	2656	+	ENSMUSG00000053164	2.16552	0.852904	0.518765
chr2	38194801	38225248	30448	+	ENSMUSG00000000247	0.07473	0.0816273	0.0106013
chr2	38863659	38871392	7734	+	ENSMUSG00000026755	1.98152	0.738054	0.389074
chr2	48669629	48758784	89156	+	ENSMUSG00000052155	4.33551	1.39337	0.923693
chr2	48805028	49173594	368567	+	ENSMUSG00000036792	5.9158	2.99524	1.33813
chr2	49307006	49407129	100124	+	ENSMUSG00000069495	8.55055	3.07024	2.21094
chr2	49474834	49630298	155465	+	ENSMUSG00000026764	0.963776	0.184253	0.200145
chr2	51893633	51912201	18569	+	ENSMUSG00000053475	1.22816	0.256238	0.154658
chr2	52716902	52993236	276335	+	ENSMUSG00000036053	2.42632	1.33798	1.03584
chr2	53050466	53078255	27790	+	ENSMUSG00000026960	3.23829	1.83446	0.678409
chr2	58998907	59193262	194356	+	ENSMUSG00000026991	5.51538	2.02859	1.38544
chr2	59450101	59684206	234106	+	ENSMUSG00000035168	3.04896	1.60255	0.674308
chr2	61416643	61492226	75584	+	ENSMUSG00000064289	2.03216	0.754318	0.539081
chr2	61549751	61638433	88683	+	ENSMUSG00000026914	14.5292	4.71992	2.29533
chr2	62502384	62532166	29783	+	ENSMUSG00000026893	1.3783	0.945885	0.331083
chr2	65683824	65869603	185780	+	ENSMUSG00000044647	5.53492	2.42657	2.14406
chr2	68495941	68586522	90582	+	ENSMUSG00000079324	0.0568144	0.0356499	0.0239889
chr2	68699614	68949347	249734	+	ENSMUSG00000027035	3.95406	2.24819	1.35357
chr2	68973857	69027386	53530	+	ENSMUSG00000034738	0.859657	0.161232	0.101941
chr2	69485312	69505626	20315	+	ENSMUSG00000063145	2.3337	0.694048	0.490028
chr2	69508177	69522296	14120	+	ENSMUSG00000075307	6.44414	1.39672	0.643791
chr2	69627729	69635225	7497	+	ENSMUSG00000027088	0.682012	0.395277	0.174356
chr2	69660427	69674708	14282	+	ENSMUSG00000042155	0.218176	0.0495726	0.0496048
chr2	69735303	69862070	126768	+	ENSMUSG00000044308	5.17741	1.16002	1.37835
chr2	70312980	70315783	2804	+	ENSMUSG00000075304	0.0689089	1.42016	0.0713557
chr2	70400221	70440069	39849	+	ENSMUSG00000070880	4.17311	1.38965	0.780196
chr2	70499566	70529782	30217	+	ENSMUSG00000014959	1.06841	0.523922	0.206674
chr2	70893801	70937199	43399	+	ENSMUSG00000041966	2.00537	0.816255	0.423246
chr2	71227317	71279679	52363	+	ENSMUSG00000027018	2.5903	1.39848	0.388466
chr2	71291395	71363248	71854	+	ENSMUSG00000041921	3.16548	1.15843	0.861167
chr2	71625140	71694815	69676	+	ENSMUSG00000027111	2.20785	0.911346	0.779328
chr2	71711329	71741915	30587	+	ENSMUSG00000006494	1.168	0.14183	0.691304
chr2	72123694	72280667	156974	+	ENSMUSG00000004085	1.6897	0.485417	0.273061
chr2	72314276	72324947	10672	+	ENSMUSG00000055612	1.67278	0.932766	0.53293
chr2	73150709	73175864	25156	+	ENSMUSG00000008226	0.480316	0.464665	0.13857
chr2	74506367	74509655	3289	+	ENSMUSG00000001819	0.0703291	0.0390058	0.020464
chr2	74663869	74714805	50937	+	ENSMUSG00000027099	3.66483	1.51522	0.920306
chr2	75497316	75507464	10149	+	ENSMUSG00000059005	4.20005	1.59447	0.796843
chr2	75670234	75769407	99174	+	ENSMUSG00000042410	3.97968	1.36963	0.758667
chr2	76208041	76221824	13784	+	ENSMUSG00000042369	2.7596	1.3793	0.605005
chr2	76488330	76496613	8284	+	ENSMUSG00000075267	0.538756	0.0890627	0.0346597
chr2	76513372	76535392	22021	+	ENSMUSG00000002733	1.84326	0.973322	0.409331
chr2	78709204	78760740	51537	+	ENSMUSG00000027011	7.0932	2.91046	1.54821
chr2	79475582	79513121	37540	+	ENSMUSG00000027007	0.726965	0.357675	0.173428
chr2	80155623	80194212	38590	+	ENSMUSG00000027006	2.05803	0.737673	0.423676
chr2	80457371	80471818	14448	+	ENSMUSG00000027001	1.08505	0.52032	0.286492
chr2	80478969	80500228	21260	+	ENSMUSG00000026999	2.95816	1.1102	0.700026
chr2	83484735	83504773	20039	+	ENSMUSG00000027091	5.92703	2.09872	1.06788
chr2	83564554	83647073	82520	+	ENSMUSG00000027087	1.79229	0.751539	0.296591
chr2	83652885	83721515	68631	+	ENSMUSG00000048388	0.229193	0.0463553	0.136452
chr2	84499236	84508938	9703	+	ENSMUSG00000086598	0.506681	0.155064	0.10431
chr2	84518559	84528372	9814	+	ENSMUSG00000027080	3.10951	1.26732	0.640589
chr2	84638985	84650160	11176	+	ENSMUSG00000027078	0.675306	0.695496	0.109418
chr2	84667178	84670370	3193	+	ENSMUSG00000027076	9.36405	3.14808	2.13764
chr2	84776813	84798666	21854	+	ENSMUSG00000027074	0.464688	0.456385	0.107044
chr2	84890617	84913205	22589	+	ENSMUSG00000033955	1.2783	0.619576	0.142905
chr2	85860797	85884965	24169	+	ENSMUSG00000045392	0.0828153	0.0551023	0.0236323
chr2	90517372	90576485	59114	+	ENSMUSG00000051329	3.71331	1.15199	0.62423
chr2	90585527	90621177	35651	+	ENSMUSG00000008200	4.46831	1.71323	0.861877
chr2	90687312	90706791	19480	+	ENSMUSG00000027282	2.87228	1.08975	0.627649
chr2	90725943	90730683	4741	+	ENSMUSG00000040794	0.0315887	0.00771575	0.00596864
chr2	90744941	90750717	5777	+	ENSMUSG00000005505	1.71331	0.487154	0.219327
chr2	90875784	90885886	10103	+	ENSMUSG00000002104	0.310766	0.196761	0.0487648
chr2	90894173	90899595	5423	+	ENSMUSG00000002102	1.94664	0.760305	0.354255
chr2	90936954	90955913	18960	+	ENSMUSG00000002111	0.269712	0.196607	0.0338543
chr2	91043069	91054255	11187	+	ENSMUSG00000002103	0.773081	0.370529	0.223943
chr2	91105272	91117528	12257	+	ENSMUSG00000027255	1.29964	0.540934	0.286525
chr2	91297688	91354058	56371	+	ENSMUSG00000027253	0.320574	0.141811	0.118242
chr2	91366952	91460822	93871	+	ENSMUSG00000040549	2.67571	0.955151	0.608107
chr2	91551107	91561723	10617	+	ENSMUSG00000027243	0.785996	0.452379	0.269702
chr2	91570295	91759006	188712	+	ENSMUSG00000040506	4.76512	1.96233	1.03505
chr2	91762346	91769986	7641	+	ENSMUSG00000040495	0.481014	0.10536	0.0456319
chr2	92024339	92204823	180485	+	ENSMUSG00000058318	1.94175	0.904118	1.01318
chr2	92214833	92221377	6545	+	ENSMUSG00000027222	0.563442	0.168712	0.106898
chr2	92755258	92796208	40951	+	ENSMUSG00000027220	0.065706	0.0263336	0.014634
chr2	101518597	101541131	22535	+	ENSMUSG00000027164	1.57436	1.11748	0.399597
chr2	101726419	101741796	15378	+	ENSMUSG00000027163	4.23919	2.05779	1.2648
chr2	102913832	102932806	18975	+	ENSMUSG00000010911	1.28806	0.748385	0.363681
chr2	103406467	103558580	152114	+	ENSMUSG00000032724	1.23728	0.193655	0.158182
chr2	103867956	103903394	35439	+	ENSMUSG00000027180	0.681022	0.407538	0.216277
chr2	103909962	103931347	21386	+	ENSMUSG00000068686	0.739764	0.840884	0.112469
chr2	104430641	104505582	74942	+	ENSMUSG00000027176	8.22806	2.26834	1.47335
chr2	104726481	104839894	113414	+	ENSMUSG00000045106	3.34586	0.752365	0.702472
chr2	105744795	105805715	60921	+	ENSMUSG00000042670	3.00449	1.26003	0.863076
chr2	109120895	109181903	61009	+	ENSMUSG00000027115	3.53926	1.48989	0.833935
chr2	109731035	109741093	10059	+	ENSMUSG00000027162	2.30938	0.907261	0.587354
chr2	109757804	109854414	96611	+	ENSMUSG00000050199	3.70415	1.33883	1.31702
chr2	109857974	109885482	27509	+	ENSMUSG00000027160	2.71069	1.16219	0.633181
chr2	110561765	110578840	17076	+	ENSMUSG00000050808	3.38455	0.289651	0.282687
chr2	112079998	112087268	7271	+	ENSMUSG00000027134	0.500748	0.204744	0.0621063
chr2	112106471	112246510	140040	+	ENSMUSG00000027130	2.7006	1.15394	0.618965
chr2	112219368	112254394	35027	+	ENSMUSG00000027132	4.22871	1.21229	0.901844
chr2	112295182	112307593	12412	+	ENSMUSG00000055943	1.07795	0.437845	0.257084
chr2	112333121	112471410	138290	+	ENSMUSG00000003604	4.28268	1.86354	0.91322
chr2	113167893	113556924	389032	+	ENSMUSG00000044042	1.14192	2.49368	0.151597
chr2	115407452	115604504	197053	+	ENSMUSG00000040282	4.09901	1.8967	1.00781
chr2	116947186	117005072	57887	+	ENSMUSG00000027351	9.0728	1.29912	2.93053
chr2	117075475	117097276	21802	+	ENSMUSG00000027349	2.05791	0.926588	0.538309
chr2	117937658	117952869	15212	+	ENSMUSG00000040152	2.55558	0.455683	0.253527
chr2	118214353	118300970	86618	+	ENSMUSG00000005102	0.645391	0.523387	0.212438
chr2	118423947	118467328	43382	+	ENSMUSG00000040084	2.22281	0.668482	0.440534
chr2	118639739	118661948	22210	+	ENSMUSG00000027331	1.13394	0.489447	0.390214
chr2	118687736	118707093	19358	+	ENSMUSG00000027332	0.441137	0.252326	0.123399
chr2	118727351	118750260	22910	+	ENSMUSG00000040007	0.40496	0.426763	0.0776266
chr2	118752233	118754319	2087	+	ENSMUSG00000074916	0.07638	0.0954929	0.0103147
chr2	118860526	118867933	7408	+	ENSMUSG00000027324	0.644426	0.310649	0.1657
chr2	118938553	118961806	23254	+	ENSMUSG00000027323	2.71601	1.05198	0.580225
chr2	118993524	118998125	4602	+	ENSMUSG00000046814	0.210445	0.0432533	0.0287602
chr2	119000245	119003311	3067	+	ENSMUSG00000055926	0.257823	0.159165	0.075768
chr2	119034456	119042786	8331	+	ENSMUSG00000068580	0.771884	0.679502	0.246016
chr2	119114478	119124189	9712	+	ENSMUSG00000034216	0.386299	0.182575	0.106393
chr2	119176978	119180062	3085	+	ENSMUSG00000027313	0.16799	0.329137	0.01083
chr2	119373443	119412758	39316	+	ENSMUSG00000014077	2.48824	1.14209	0.406855
chr2	119444034	119475896	31863	+	ENSMUSG00000027306	1.8744	0.650526	0.357733
chr2	119500804	119561143	60340	+	ENSMUSG00000027304	2.84195	1.1771	0.546218
chr2	119568073	119576989	8917	+	ENSMUSG00000027296	0.271319	0.426401	0.0653492
chr2	119624586	119643839	19254	+	ENSMUSG00000027298	0.527279	0.327309	0.100319
chr2	119698287	119795317	97031	+	ENSMUSG00000033943	3.46163	1.42834	0.753233
chr2	119798435	119853139	54705	+	ENSMUSG00000033902	2.04716	0.535818	0.276579
chr2	119853219	119860406	7188	+	ENSMUSG00000098789	0.356813	0.138903	0.12137
chr2	120281729	120330655	48927	+	ENSMUSG00000079110	1.41137	0.334481	0.216508
chr2	120393407	120426458	33052	+	ENSMUSG00000027287	3.47928	1.61539	0.748472
chr2	120435172	120446554	11383	+	ENSMUSG00000027285	1.63081	0.56691	0.256538
chr2	120834144	120842648	8505	+	ENSMUSG00000023572	1.59107	0.612683	0.375767
chr2	120966164	120982414	16251	+	ENSMUSG00000027259	1.05267	0.631459	0.353393
chr2	120996942	121024505	27564	+	ENSMUSG00000027263	2.91444	1.37098	0.558681
chr2	121115338	121136568	21231	+	ENSMUSG00000027254	2.80284	0.229359	0.485709
chr2	121239638	121264422	24785	+	ENSMUSG00000027248	2.36933	1.09914	0.384135
chr2	121274964	121279162	4199	+	ENSMUSG00000074884	1.48911	0.917819	0.323211
chr2	121332459	121370595	38137	+	ENSMUSG00000027242	2.43476	1.69066	0.472023
chr2	121692706	121761943	69238	+	ENSMUSG00000060227	2.21957	0.758695	0.551642
chr2	121782189	121839322	57134	+	ENSMUSG00000033411	5.09411	1.98935	1.02373
chr2	121854359	121879365	25007	+	ENSMUSG00000027236	5.42863	1.69503	1.01349
chr2	121973423	121978818	5396	+	ENSMUSG00000060802	0.393423	0.446615	0.0767618
chr2	122012008	122032129	20122	+	ENSMUSG00000027229	1.04122	0.280115	0.245374
chr2	122060575	122091073	30499	+	ENSMUSG00000027227	0.14626	0.0588682	0.0436285
chr2	122463623	122466812	3190	+	ENSMUSG00000033213	0.0955751	3.01982	0.0229489
chr2	122564241	122575223	10983	+	ENSMUSG00000005804	1.12211	0.497887	0.325366
chr2	124893863	124914413	20551	+	ENSMUSG00000035183	2.67362	1.42609	0.491924
chr2	125072984	125084785	11802	+	ENSMUSG00000027203	3.28796	2.07025	0.772257
chr2	125498836	125501378	2543	+	ENSMUSG00000091337	0.602862	0.320447	0.254508
chr2	125684954	125810034	125081	+	ENSMUSG00000027207	3.32124	1.3634	1.05298
chr2	126378760	126413979	35220	+	ENSMUSG00000027359	2.79628	0.0608529	1.01752
chr2	126533099	126585028	51930	+	ENSMUSG00000027363	3.31594	1.28682	0.738151
chr2	126834447	126895550	61104	+	ENSMUSG00000001998	2.5183	0.797178	0.488894
chr2	126896393	126922820	26428	+	ENSMUSG00000001999	0.751765	0.318648	0.105962
chr2	127034140	127066187	32048	+	ENSMUSG00000003660	2.85656	0.78606	0.500186
chr2	127073711	127086500	12790	+	ENSMUSG00000034850	0.546488	0.275033	0.119875
chr2	127095965	127124670	28706	+	ENSMUSG00000027367	0.848926	0.33828	0.189941
chr2	127250935	127261828	10894	+	ENSMUSG00000046338	0.527919	0.174712	0.103577
chr2	127413162	127429722	16561	+	ENSMUSG00000027374	2.23958	1.23408	0.558542
chr2	127680364	127949628	269265	+	ENSMUSG00000027380	0.457997	0.309058	0.254959
chr2	127951774	127988283	36510	+	ENSMUSG00000027381	0.555272	0.1194	0.20802
chr2	128524733	128627924	103192	+	ENSMUSG00000014361	0.266657	0.126681	0.0989605
chr2	128644039	128679997	35959	+	ENSMUSG00000014353	0.810826	0.400077	0.228985
chr2	128793138	128844299	51162	+	ENSMUSG00000042851	0.18677	0.156388	0.130189
chr2	128891683	128922019	30337	+	ENSMUSG00000027394	0.790447	0.653822	0.219996
chr2	128926732	128952331	25600	+	ENSMUSG00000027395	1.02287	0.429708	0.207267
chr2	128955436	128959847	4412	+	ENSMUSG00000037938	1.65845	0.873685	0.443467
chr2	129024509	129037348	12840	+	ENSMUSG00000027397	1.95581	0.676916	0.474402
chr2	129418575	129457964	39390	+	ENSMUSG00000037902	0.0655288	0.310998	0.00859363
chr2	129626253	129658021	31769	+	ENSMUSG00000037885	2.6328	1.45763	0.397175
chr2	129838110	129876135	38026	+	ENSMUSG00000027401	2.5654	0.201078	2.53333
chr2	130250056	130270005	19950	+	ENSMUSG00000027411	2.92759	1.0999	0.614931
chr2	130276014	130380036	104023	+	ENSMUSG00000027303	2.16462	0.801338	0.447564
chr2	130493577	130507350	13774	+	ENSMUSG00000074797	2.4032	0.748542	0.374531
chr2	130732232	130856062	123831	+	ENSMUSG00000027312	2.96678	1.01232	0.579105
chr2	130953148	130971719	18572	+	ENSMUSG00000074793	0.316417	0.0615777	0.0482947
chr2	131012687	131024233	11547	+	ENSMUSG00000027330	0.434794	0.163	0.131491
chr2	131036176	131039250	3075	+	ENSMUSG00000068264	0.509349	0.430996	0.108109
chr2	131088236	131124924	36689	+	ENSMUSG00000037514	0.818417	0.467981	0.282148
chr2	131317598	131350919	33322	+	ENSMUSG00000027333	0.16208	0.398444	0.0375102
chr2	131735664	131764167	28504	+	ENSMUSG00000079037	0.22573	0.0435293	0.0685801
chr2	132088993	132137777	48785	+	ENSMUSG00000058793	0.77703	0.436205	0.251942
chr2	132512618	132576791	64174	+	ENSMUSG00000044991	2.18508	1.56549	0.657389
chr2	132642071	132669924	27854	+	ENSMUSG00000027353	1.94189	0.995392	0.554306
chr2	132672402	132692504	20103	+	ENSMUSG00000027357	2.12318	1.01152	0.475724
chr2	133378935	133388621	9687	+	ENSMUSG00000027358	0.259355	0.455446	0.0933587
chr2	136716954	136895514	178561	+	ENSMUSG00000027281	8.61638	2.81746	1.29463
chr2	138082320	138113158	30839	+	ENSMUSG00000062098	1.7753	1.12021	0.614322
chr2	139996382	140030988	34607	+	ENSMUSG00000027384	2.54277	1.43808	0.514324
chr2	142888805	142897788	8984	+	ENSMUSG00000008333	5.98558	2.6039	1.22405
chr2	143741067	143769060	27994	+	ENSMUSG00000015932	6.58716	1.48793	1.38562
chr2	144096667	144106965	10299	+	ENSMUSG00000027424	1.20258	0.446452	0.26918
chr2	144194719	144233411	38693	+	ENSMUSG00000027425	1.62143	0.867247	0.429568
chr2	144353481	144367515	14035	+	ENSMUSG00000027427	2.38845	0.859942	0.520433
chr2	144381998	144416479	34482	+	ENSMUSG00000027429	2.8664	0.98834	0.504421
chr2	144425689	144594483	168795	+	ENSMUSG00000027430	0.801513	0.6384	0.339065
chr2	145611852	145713352	101501	+	ENSMUSG00000001768	0.869796	0.799659	0.295249
chr2	145728977	145742161	13185	+	ENSMUSG00000002728	3.01328	1.33632	0.620031
chr2	146681625	146795825	114201	+	ENSMUSG00000074749	1.30944	0.503136	0.457324
chr2	146838796	146903733	64938	+	ENSMUSG00000027433	4.8886	2.5986	1.16711
chr2	148506856	148518685	11830	+	ENSMUSG00000027439	0.635697	0.293598	0.123486
chr2	149656519	149830128	173610	+	ENSMUSG00000074736	1.0627	0.721345	0.423088
chr2	150043835	150070610	26776	+	ENSMUSG00000060336	0.854066	0.672881	0.199037
chr2	150083253	150096036	12784	+	ENSMUSG00000079008	3.23921	1.12394	0.690199
chr2	150574817	150597410	22594	+	ENSMUSG00000033068	0.425692	0.225054	0.158749
chr2	150612532	150657484	44953	+	ENSMUSG00000033059	2.25496	1.34688	0.502253
chr2	150735330	150757016	21687	+	ENSMUSG00000027454	3.62554	1.92052	0.784628
chr2	151320044	151337040	16997	+	ENSMUSG00000027455	2.94912	1.35522	0.704777
chr2	151368235	151387427	19193	+	ENSMUSG00000032966	4.15076	1.62845	0.724513
chr2	151398368	151415735	17368	+	ENSMUSG00000027456	1.46825	0.481615	0.139975
chr2	151822247	151834994	12748	+	ENSMUSG00000027463	0.952002	1.67318	0.492802
chr2	151907265	151921538	14274	+	ENSMUSG00000060257	0.14049	0.115321	0.04463
chr2	151931466	151937089	5624	+	ENSMUSG00000032802	1.40406	0.247251	0.153026
chr2	151969345	151974832	5488	+	ENSMUSG00000068079	1.34579	0.0198238	0.708086
chr2	152052576	152107587	55012	+	ENSMUSG00000074698	5.14925	1.90553	0.890021
chr2	152119608	152138326	18719	+	ENSMUSG00000027465	1.02051	0.419699	0.223325
chr2	152495197	152534404	39208	+	ENSMUSG00000019188	1.4123	0.42833	0.266005
chr2	152579909	152590773	10865	+	ENSMUSG00000009876	1.42614	0.16591	0.0446944
chr2	152857588	152881511	23924	+	ENSMUSG00000042631	1.0026	0.0707715	0.350015
chr2	152934204	152977177	42974	+	ENSMUSG00000003283	4.75371	0.186666	0.53761
chr2	152987037	153036199	49163	+	ENSMUSG00000068040	4.40706	1.36202	0.703289
chr2	153067268	153095985	28718	+	ENSMUSG00000046020	1.15591	0.503891	0.27581
chr2	153117152	153159125	41974	+	ENSMUSG00000027475	1.89239	0.709047	0.384633
chr2	153171875	153229743	57869	+	ENSMUSG00000042548	3.63645	0.904421	0.815397
chr2	153567023	153599050	32028	+	ENSMUSG00000027479	2.44611	1.0646	0.495238
chr2	154049478	154066638	17161	+	ENSMUSG00000038572	0.0889117	0.304881	0.0713431
chr2	154262220	154365092	102873	+	ENSMUSG00000038533	2.89049	1.08029	0.554435
chr2	154439104	154472553	33450	+	ENSMUSG00000059842	0.161142	0.112485	0.0505384
chr2	154477478	154520519	43042	+	ENSMUSG00000038467	2.33437	0.978556	0.411251
chr2	155062269	155076013	13745	+	ENSMUSG00000047459	2.9668	1.32171	0.545551
chr2	155207592	155215583	7992	+	ENSMUSG00000038375	0.299031	0.224689	0.0581905
chr2	155343779	155411460	67682	+	ENSMUSG00000027605	1.57544	1.64685	0.235088
chr2	155436948	155460043	23096	+	ENSMUSG00000074652	0.102062	0.248982	0.0140451
chr2	155576953	155581214	4262	+	ENSMUSG00000027611	0.222308	0.066601	0.0485325
chr2	155782294	155824636	42343	+	ENSMUSG00000038241	0.528944	0.381601	0.150514
chr2	155833861	155844015	10155	+	ENSMUSG00000005881	0.943509	0.4367	0.190391
chr2	156022383	156135689	113307	+	ENSMUSG00000038116	3.06134	1.55524	0.760588
chr2	156138209	156201374	63166	+	ENSMUSG00000038085	1.12234	0.302347	0.112605
chr2	156246788	156368950	122163	+	ENSMUSG00000027624	1.17526	0.461908	0.289781
chr2	156439441	156590099	150659	+	ENSMUSG00000061689	0.63233	0.386375	0.244643
chr2	156601200	156607393	6194	+	ENSMUSG00000067818	3.21446	0.628058	0.967243
chr2	156665813	156681267	15455	+	ENSMUSG00000062175	0.94259	0.428613	0.25591
chr2	156688858	156699298	10441	+	ENSMUSG00000027637	1.82741	0.762139	0.402034
chr2	157104834	157152054	47221	+	ENSMUSG00000027642	2.66266	1.00138	0.555348
chr2	157193330	157222499	29170	+	ENSMUSG00000063019	2.58039	1.19507	0.536432
chr2	157250029	157297574	47546	+	ENSMUSG00000027646	1.08686	0.735188	0.287034
chr2	157385846	157388255	2410	+	ENSMUSG00000067786	0.813818	0.308295	0.184519
chr2	157563137	157717639	154503	+	ENSMUSG00000027649	3.81937	1.3852	0.725292
chr2	157740389	157770455	30067	+	ENSMUSG00000037843	0.0925374	0.0227735	0.0302206
chr2	157854530	157903056	48527	+	ENSMUSG00000027651	4.69304	2.15527	1.0645
chr2	158201374	158211881	10508	+	ENSMUSG00000044349	0.860597	0.291389	0.159389
chr2	158235589	158324989	89401	+	ENSMUSG00000027652	2.57708	1.02575	0.646747
chr2	158436494	158441483	4990	+	ENSMUSG00000037771	0.105831	0.0187872	0.0802984
chr2	158450649	158464947	14299	+	ENSMUSG00000037761	0.296742	0.166041	0.107011
chr2	158593835	158612373	18539	+	ENSMUSG00000027654	0.640255	0.374906	0.174532
chr2	158620556	158683950	63395	+	ENSMUSG00000027655	0.952477	0.439465	0.178034
chr2	160471633	160548499	76867	+	ENSMUSG00000070544	8.81286	2.59907	1.57105
chr2	160557046	160601496	44451	+	ENSMUSG00000016933	0.729843	0.261619	0.23955
chr2	162757244	162762856	5613	+	ENSMUSG00000016921	2.4823	0.965024	0.489048
chr2	162843208	162871871	28664	+	ENSMUSG00000017858	2.66722	1.33766	0.643796
chr2	162880371	162910423	30053	+	ENSMUSG00000017861	3.11714	1.04153	0.746795
chr2	163428050	163444749	16700	+	ENSMUSG00000017679	0.265014	0.0757195	0.0567146
chr2	163820933	163844323	23391	+	ENSMUSG00000018326	4.9462	2.00564	0.914458
chr2	163899914	163981257	81344	+	ENSMUSG00000018209	3.75808	1.20173	0.567961
chr2	164286471	164299964	13494	+	ENSMUSG00000045503	0.949561	0.265063	0.126397
chr2	164323025	164333801	10777	+	ENSMUSG00000017721	1.15464	0.391669	0.22173
chr2	164388216	164394006	5791	+	ENSMUSG00000017723	0.839805	0.974404	0.150296
chr2	164540805	164543568	2764	+	ENSMUSG00000074593	0.770209	1.09585	0.122722
chr2	164571515	164593719	22205	+	ENSMUSG00000017299	1.04937	0.385603	0.229093
chr2	164595429	164598402	2974	+	ENSMUSG00000001403	4.88529	1.41626	0.763456
chr2	164630614	164647627	17014	+	ENSMUSG00000045822	1.01077	0.714159	0.263826
chr2	164648186	164652367	4182	+	ENSMUSG00000017764	0.575855	0.40228	0.182654
chr2	164658373	164666532	8160	+	ENSMUSG00000017760	0.350953	0.384459	0.12388
chr2	164704868	164716937	12070	+	ENSMUSG00000039849	0.535179	0.246515	0.131906
chr2	164881136	164897154	16019	+	ENSMUSG00000017652	0.0913805	0.0593701	0.0415456
chr2	165818137	165898742	80606	+	ENSMUSG00000027678	4.83646	1.55887	1.4
chr2	166618031	166624992	6962	+	ENSMUSG00000042854	1.03872	0.359289	0.248589
chr2	166631081	166723551	92471	+	ENSMUSG00000074582	0.942244	0.506981	0.239472
chr2	166731596	166771889	40294	+	ENSMUSG00000002718	3.2825	1.32292	0.607345
chr2	166840813	166860445	19633	+	ENSMUSG00000017999	2.92256	0.792911	0.480092
chr2	167247221	167302498	55278	+	ENSMUSG00000039463	1.37171	0.631512	0.346312
chr2	167363727	167368311	4585	+	ENSMUSG00000042821	0.139872	0.0948684	0.029897
chr2	167757827	167804885	47059	+	ENSMUSG00000027540	1.84331	0.451786	0.347467
chr2	167906504	167926703	20200	+	ENSMUSG00000044641	0.877443	0.276203	0.19123
chr2	170321928	170344570	22643	+	ENSMUSG00000052033	1.73616	0.806075	0.463021
chr2	170557307	170705275	147969	+	ENSMUSG00000027560	0.0981678	0.0353959	0.0320242
chr2	172171077	172181249	10173	+	ENSMUSG00000027495	0.719921	0.250194	0.0975308
chr2	172196197	172206586	10390	+	ENSMUSG00000027498	1.99531	0.877852	0.433895
chr2	172219294	172258360	39067	+	ENSMUSG00000074570	1.21282	0.035157	0.956488
chr2	172266078	172295399	29322	+	ENSMUSG00000027502	2.17222	0.771408	0.409316
chr2	172825638	172841233	15596	+	ENSMUSG00000027509	0.714816	0.324045	0.19029
chr2	173485346	173527683	42338	+	ENSMUSG00000027519	2.32544	1.05056	0.555238
chr2	173563072	173609837	46766	+	ENSMUSG00000054455	1.89762	0.908253	0.417079
chr2	173935852	173948203	12352	+	ENSMUSG00000039263	0.228362	0.1834	0.0686298
chr2	174109821	174172243	62423	+	ENSMUSG00000027523	1.23187	0.617983	0.311221
chr2	174241305	174253003	11699	+	ENSMUSG00000016253	0.607229	0.269151	0.143862
chr2	177249447	177263899	14453	+	ENSMUSG00000078866	0.828313	0.629984	0.237097
chr2	177757989	177770564	12576	+	ENSMUSG00000074519	2.35108	1.42903	0.714387
chr2	179177183	179634080	456898	+	ENSMUSG00000000305	1.59607	0.19167	0.888371
chr2	179759692	179770166	10475	+	ENSMUSG00000039108	1.05338	0.416967	0.274593
chr2	179777188	179804906	27719	+	ENSMUSG00000039086	0.37511	0.155498	0.096529
chr2	179854071	179897385	43315	+	ENSMUSG00000039050	0.485079	0.204469	0.170069
chr2	179906293	179910988	4696	+	ENSMUSG00000039041	0.979532	0.3065	0.183389
chr2	180316009	180320339	4331	+	ENSMUSG00000027569	0.640145	0.381663	0.169042
chr2	180324112	180330542	6431	+	ENSMUSG00000049401	0.575949	0.245934	0.118074
chr2	180460044	180476983	16940	+	ENSMUSG00000023393	1.56205	1.2045	0.434434
chr2	180663728	180668715	4988	+	ENSMUSG00000038840	0.463097	0.969422	0.0546572
chr2	180701930	180717229	15300	+	ENSMUSG00000027575	0.950761	0.369722	0.162811
chr2	181054429	181091321	36893	+	ENSMUSG00000038685	2.09726	0.703454	0.474002
chr2	181231958	181251462	19505	+	ENSMUSG00000000827	3.09388	1.17261	0.751603
chr2	181336024	181390366	54343	+	ENSMUSG00000002455	6.63482	1.94142	1.28089
chr2	181572608	181592155	19548	+	ENSMUSG00000027589	1.93209	0.877896	0.75997
chr2	181599065	181605531	6467	+	ENSMUSG00000038628	1.56949	0.576225	0.292996
chr2	3246221	3249900	3680	-	ENSMUSG00000049950	2.1906	1.07811	0.502293
chr2	3373087	3392258	19172	-	ENSMUSG00000026646	2.38422	0.974623	0.496955
chr2	3406126	3430086	23961	-	ENSMUSG00000051396	2.22955	0.944988	0.463105
chr2	4543213	4573132	29920	-	ENSMUSG00000039449	1.72273	0.717327	0.381733
chr2	5214503	5635710	421208	-	ENSMUSG00000039145	3.15111	0.955045	0.905535
chr2	5715340	5766006	50667	-	ENSMUSG00000039128	3.82068	1.47375	0.809859
chr2	5792033	5816399	24367	-	ENSMUSG00000025816	1.67534	0.60218	0.373984
chr2	5819106	5863838	44733	-	ENSMUSG00000025815	0.68241	0.354018	0.307697
chr2	6460744	7317825	857082	-	ENSMUSG00000002107	0.720998	0.767036	0.157675
chr2	9778705	9800227	21523	-	ENSMUSG00000015619	1.08528	0.189305	0.218901
chr2	9836179	9970236	134058	-	ENSMUSG00000025782	4.14995	1.53066	0.849229
chr2	9977659	10002137	24479	-	ENSMUSG00000025781	4.20699	2.10707	0.758176
chr2	11393058	11475556	82499	-	ENSMUSG00000026773	0.306795	0.112793	0.0964933
chr2	11507066	11524826	17761	-	ENSMUSG00000037197	1.28502	0.5184	0.261991
chr2	11664200	11699176	34977	-	ENSMUSG00000058594	0.981669	0.53564	0.30063
chr2	12268891	12341087	72197	-	ENSMUSG00000026767	4.22487	1.46325	0.840894
chr2	12998636	13192905	194270	-	ENSMUSG00000026727	5.94159	1.68432	1.41665
chr2	13197965	13413503	215539	-	ENSMUSG00000026726	3.8476	0.148822	0.851903
chr2	13431788	13466291	34504	-	ENSMUSG00000026723	1.12923	0.359817	0.328024
chr2	13576565	13715147	138583	-	ENSMUSG00000003418	0.909553	1.00236	0.536648
chr2	13771909	13977662	205754	-	ENSMUSG00000063275	0.515007	0.248734	0.136262
chr2	14916758	14976499	59742	-	ENSMUSG00000026707	2.08352	0.882768	0.521637
chr2	17965714	17970076	4363	-	ENSMUSG00000054074	0.233872	0.574955	0.0798309
chr2	18763883	18919748	155866	-	ENSMUSG00000026737	1.68936	0.999683	0.515928
chr2	20769546	20889348	119803	-	ENSMUSG00000036591	3.01256	1.8559	0.570603
chr2	22795509	22895760	100252	-	ENSMUSG00000058835	3.73271	1.57579	0.696853
chr2	22972064	23011544	39481	-	ENSMUSG00000026779	2.99529	0.90824	0.503472
chr2	23365574	23427624	62051	-	ENSMUSG00000026771	3.38426	1.10271	1.0616
chr2	24276080	24331086	55007	-	ENSMUSG00000026976	0.814658	0.134335	0.316847
chr2	24460939	24618672	157734	-	ENSMUSG00000004113	0.368072	0.029501	0.0760822
chr2	24646294	24775110	128817	-	ENSMUSG00000036893	2.6694	0.918981	0.62379
chr2	24780872	24790801	9930	-	ENSMUSG00000026972	0.0741854	0.0550718	0.0189284
chr2	24827990	24830618	2629	-	ENSMUSG00000036850	0.450092	0.220264	0.11547
chr2	25048240	25052333	4094	-	ENSMUSG00000059555	0.416145	0.285807	0.0925748
chr2	25055232	25067009	11778	-	ENSMUSG00000013465	0.736227	0.288529	0.136288
chr2	25077678	25080222	2545	-	ENSMUSG00000036752	1.03716	0.353533	0.164935
chr2	25084417	25089727	5311	-	ENSMUSG00000006469	0.0749271	0.022302	0.0117831
chr2	25100339	25110934	10596	-	ENSMUSG00000006471	1.09066	0.341513	0.24185
chr2	25146697	25174683	27987	-	ENSMUSG00000026959	0.235382	0.716076	0.0466409
chr2	25207810	25211852	4043	-	ENSMUSG00000026958	0.81424	0.331181	0.169164
chr2	25217012	25221146	4135	-	ENSMUSG00000026956	0.136882	0.152813	0.0399152
chr2	25373502	25402414	28913	-	ENSMUSG00000026942	1.0966	0.630562	0.260467
chr2	25438538	25463966	25429	-	ENSMUSG00000015087	0.587012	0.268568	0.145619
chr2	25782358	25838802	56445	-	ENSMUSG00000026933	1.13005	0.389206	0.217968
chr2	25852478	25877280	24803	-	ENSMUSG00000036352	0.82172	0.34007	0.204398
chr2	26064650	26092940	28291	-	ENSMUSG00000036327	1.59845	0.845418	0.595369
chr2	26203638	26207630	3993	-	ENSMUSG00000075467	0.526026	0.209196	0.124195
chr2	26238320	26244836	6517	-	ENSMUSG00000026927	0.741	0.251894	0.145562
chr2	26251769	26264708	12940	-	ENSMUSG00000026925	0.647653	0.193683	0.104981
chr2	26264951	26300736	35786	-	ENSMUSG00000026924	1.85452	0.732649	0.498637
chr2	26313422	26359342	45921	-	ENSMUSG00000026923	0.47954	0.167066	0.091708
chr2	26449107	26459731	10625	-	ENSMUSG00000026922	0.631369	0.309375	0.133365
chr2	26742792	26758333	15542	-	ENSMUSG00000036160	3.84752	1.08971	0.65836
chr2	26760787	26766162	5376	-	ENSMUSG00000015776	0.654787	0.264426	0.142599
chr2	26775561	26789031	13471	-	ENSMUSG00000014867	0.45913	0.218893	0.0810553
chr2	26809083	26819906	10824	-	ENSMUSG00000052406	2.33372	0.848815	0.397281
chr2	26876885	26883518	6634	-	ENSMUSG00000036067	0.422726	0.0762789	0.0250826
chr2	26965899	26997997	32099	-	ENSMUSG00000009216	0.0800929	0.0207179	0.0293967
chr2	27119155	27282345	163191	-	ENSMUSG00000009621	1.10671	0.566141	0.305295
chr2	27301101	27363182	62082	-	ENSMUSG00000026918	1.1073	0.479624	0.290722
chr2	28317521	28321844	4324	-	ENSMUSG00000026831	0.361284	0.113822	0.0294742
chr2	28421783	28438799	17017	-	ENSMUSG00000026816	0.737978	0.272021	0.188436
chr2	28677820	28695880	18061	-	ENSMUSG00000035666	1.28571	0.45619	0.235462
chr2	28811001	28910586	99586	-	ENSMUSG00000079502	0.783367	0.492297	0.310295
chr2	29616744	29643191	26448	-	ENSMUSG00000039826	1.20825	0.413956	0.206601
chr2	29887078	29904399	17322	-	ENSMUSG00000039715	0.971408	0.250237	0.177721
chr2	29946464	29949155	2692	-	ENSMUSG00000015335	1.10983	0.603069	0.184792
chr2	29952803	29979974	27172	-	ENSMUSG00000039686	0.372326	0.161516	0.19549
chr2	30028967	30033979	5013	-	ENSMUSG00000039660	0.674667	0.309299	0.145486
chr2	30139749	30141874	2126	-	ENSMUSG00000075419	0.452331	0.236672	0.101223
chr2	30200329	30214751	14423	-	ENSMUSG00000026860	0.439334	0.170248	0.0695019
chr2	30255996	30271291	15296	-	ENSMUSG00000026853	0.247676	0.145082	0.0498668
chr2	30651089	30659177	8089	-	ENSMUSG00000044320	0.0439155	0.0555126	0.0161275
chr2	30744991	30758817	13827	-	ENSMUSG00000050737	0.267842	0.570581	0.14438
chr2	30816081	30823438	7358	-	ENSMUSG00000026849	0.606962	0.231564	0.098514
chr2	30828353	30837461	9109	-	ENSMUSG00000026851	5.02227	1.72414	0.871084
chr2	30881726	30997528	115803	-	ENSMUSG00000075415	2.07201	1.11185	0.557614
chr2	32110522	32115625	5104	-	ENSMUSG00000002550	0.518554	0.194422	0.12437
chr2	32134336	32143588	9253	-	ENSMUSG00000044627	4.55986	1.51456	0.760583
chr2	32163991	32208824	44834	-	ENSMUSG00000026825	0.175749	0.0671804	0.0297707
chr2	32234621	32237435	2815	-	ENSMUSG00000039195	0.498669	0.263163	0.0800396
chr2	32270007	32306990	36984	-	ENSMUSG00000026819	2.03365	0.887567	0.367244
chr2	32538129	32549695	11567	-	ENSMUSG00000009566	0.417375	0.244655	0.115423
chr2	32561302	32568304	7003	-	ENSMUSG00000009555	1.36897	0.528225	0.218578
chr2	32617697	32630903	13207	-	ENSMUSG00000039021	0.144942	0.0374857	0.0154296
chr2	32643127	32702757	59631	-	ENSMUSG00000026797	0.41197	0.277487	0.116474
chr2	32828509	32837576	9068	-	ENSMUSG00000026791	0.146206	0.0784152	0.0563305
chr2	32841886	32986956	145071	-	ENSMUSG00000038860	0.384593	0.408363	0.12577
chr2	32992493	33226998	234506	-	ENSMUSG00000038831	0.894567	0.428258	0.201124
chr2	33261628	33286844	25217	-	ENSMUSG00000068966	0.97483	0.579618	0.266326
chr2	33305808	33324052	18245	-	ENSMUSG00000026788	2.8347	1.11069	0.618974
chr2	33420056	33496031	75976	-	ENSMUSG00000038765	0.116956	0.256132	0.017122
chr2	33585476	33743466	157991	-	ENSMUSG00000038740	0.42718	0.824492	0.169477
chr2	34027429	34227556	200128	-	ENSMUSG00000038718	2.80758	0.4624	0.519929
chr2	34532502	34610752	78251	-	ENSMUSG00000026867	3.05295	1.05509	0.551509
chr2	34659884	34681755	21872	-	ENSMUSG00000035949	3.16925	1.26708	0.718511
chr2	34707609	34726482	18874	-	ENSMUSG00000026869	1.80142	0.519326	0.30532
chr2	34749275	34769496	20222	-	ENSMUSG00000026873	0.297549	0.0177685	0.153153
chr2	35035725	35056640	20916	-	ENSMUSG00000026878	4.24328	1.75451	0.978901
chr2	35169510	35192529	23020	-	ENSMUSG00000026880	0.587383	0.0661857	0.116335
chr2	35255699	35316945	61247	-	ENSMUSG00000035778	1.10863	0.717033	0.330274
chr2	35891854	35904812	12959	-	ENSMUSG00000026895	2.26952	0.952805	0.628367
chr2	35937473	35960928	23456	-	ENSMUSG00000026890	0.187662	0.0933169	0.0859629
chr2	35971599	35992224	20626	-	ENSMUSG00000026889	3.14817	1.17336	0.750238
chr2	37225591	37278423	52833	-	ENSMUSG00000075376	2.57202	0.825293	0.546441
chr2	37281020	37298641	17622	-	ENSMUSG00000066798	2.70876	1.14648	0.668962
chr2	37287688	37298641	10954	-	ENSMUSG00000050714	2.55238	1.24942	0.70997
chr2	37338751	37558868	220118	-	ENSMUSG00000026915	3.37369	1.27803	0.839006
chr2	37654510	38142904	488395	-	ENSMUSG00000035392	1.84355	1.20957	0.538993
chr2	38443566	38499426	55861	-	ENSMUSG00000026750	7.76936	2.50053	1.41816
chr2	38857101	38860651	3551	-	ENSMUSG00000062997	6.46852	2.43456	1.02373
chr2	38872023	38921005	48983	-	ENSMUSG00000026754	2.31583	0.936647	0.506391
chr2	38921735	39046250	124516	-	ENSMUSG00000035236	2.30044	1.39364	0.634954
chr2	39052318	39081858	29541	-	ENSMUSG00000026753	3.64101	1.93262	0.808026
chr2	44419942	44782756	362815	-	ENSMUSG00000036890	2.62904	1.17011	0.924685
chr2	48758274	48804787	46514	-	ENSMUSG00000026761	4.17466	1.5955	0.76822
chr2	50135401	50152197	16797	-	ENSMUSG00000026766	1.8329	1.0018	0.512751
chr2	50985959	51004631	18673	-	ENSMUSG00000017144	2.39924	3.72371	0.559605
chr2	52253471	52280394	26924	-	ENSMUSG00000036093	2.02856	0.989677	0.46371
chr2	52547725	52601183	53459	-	ENSMUSG00000055371	1.12397	0.438005	0.227885
chr2	52997509	53050262	52754	-	ENSMUSG00000061136	8.56156	3.35396	1.68435
chr2	59690422	59720663	30242	-	ENSMUSG00000026988	0.624384	0.195791	0.101829
chr2	59737420	59963867	226448	-	ENSMUSG00000026987	2.33551	3.2022	0.752723
chr2	60090050	60122475	32426	-	ENSMUSG00000060703	4.33634	1.40682	0.546909
chr2	60131817	60221288	89472	-	ENSMUSG00000026980	1.21226	4.29177	0.669005
chr2	60590010	60801261	211252	-	ENSMUSG00000026970	2.1178	0.518071	0.418621
chr2	62168130	62250288	82159	-	ENSMUSG00000035000	6.51408	1.55611	2.28886
chr2	65295175	65405549	110375	-	ENSMUSG00000057182	1.0495	3.21584	0.466422
chr2	65920823	65962850	42028	-	ENSMUSG00000026994	0.243843	0.0177123	0.0703716
chr2	66022386	66094674	72289	-	ENSMUSG00000034848	0.943213	0.2128	0.276552
chr2	69031952	69044247	12296	-	ENSMUSG00000005233	0.903633	0.304954	0.215069
chr2	69262392	69424124	161733	-	ENSMUSG00000027070	3.22341	0.279352	0.930101
chr2	69524881	69550663	25783	-	ENSMUSG00000027086	1.97104	1.04215	0.374516
chr2	69596114	69627543	31430	-	ENSMUSG00000070883	0.739584	0.226043	0.123125
chr2	69709252	69723661	14410	-	ENSMUSG00000051730	1.81091	0.58881	0.441805
chr2	70550465	70663537	113073	-	ENSMUSG00000041997	6.53065	2.4369	1.4743
chr2	70802620	70893663	91044	-	ENSMUSG00000041975	1.73232	0.884286	0.545691
chr2	71112352	71205611	93260	-	ENSMUSG00000027010	4.18148	1.83146	1.04647
chr2	72774490	72818503	44014	-	ENSMUSG00000027109	4.3081	1.74706	1.01558
chr2	72930858	73052504	121647	-	ENSMUSG00000027108	4.34912	1.98352	0.894058
chr2	73121929	73150649	28721	-	ENSMUSG00000041777	2.39485	0.86123	0.77842
chr2	73267674	73367467	99794	-	ENSMUSG00000075284	0.660228	0.20921	0.255907
chr2	73448717	73613403	164687	-	ENSMUSG00000056486	2.99046	2.67313	1.54057
chr2	73654579	73730685	76107	-	ENSMUSG00000027104	5.37115	2.04709	1.35334
chr2	74352894	74417005	64112	-	ENSMUSG00000009207	2.78217	1.02836	0.652988
chr2	75513576	75542698	29123	-	ENSMUSG00000015839	1.26007	1.07344	0.42018
chr2	75814229	75820024	5796	-	ENSMUSG00000075271	0.291716	0.243617	0.097943
chr2	76192000	76198505	6506	-	ENSMUSG00000056436	1.83326	0.600345	0.482194
chr2	76467994	76486051	18058	-	ENSMUSG00000002731	0.323012	0.247487	0.111542
chr2	76501091	76511155	10065	-	ENSMUSG00000002732	0.601807	0.340981	0.151211
chr2	76542041	76820604	278564	-	ENSMUSG00000051747	3.37104	2.06804	0.740903
chr2	76847963	77008692	160730	-	ENSMUSG00000044033	1.99674	4.36595	0.509776
chr2	77733710	77784410	50701	-	ENSMUSG00000027014	2901.94	1028.21	556.669
chr2	79292798	79296793	3996	-	ENSMUSG00000034701	0.311044	0.0518301	0.0466014
chr2	80341452	80421122	79671	-	ENSMUSG00000027002	4.04515	1.64152	0.804711
chr2	84273017	84316932	43916	-	ENSMUSG00000027082	7.96205	1.12481	2.52182
chr2	84440938	84490897	49960	-	ENSMUSG00000034101	5.11423	1.58287	1.14849
chr2	84511474	84518331	6858	-	ENSMUSG00000050043	2.78922	1.22611	0.588161
chr2	84528077	84555321	27245	-	ENSMUSG00000034075	2.18024	0.818835	0.42352
chr2	84563279	84567425	4147	-	ENSMUSG00000027079	1.23038	0.455997	0.174247
chr2	84605517	84615586	10070	-	ENSMUSG00000023224	0.331512	0.729503	0.124965
chr2	84651333	84662809	11477	-	ENSMUSG00000027077	0.132271	0.0604779	0.0119198
chr2	84836709	84875991	39283	-	ENSMUSG00000027071	2.15637	0.929388	0.388904
chr2	90269913	90420804	150892	-	ENSMUSG00000025314	0.555965	0.529447	0.12272
chr2	90734793	90744878	10086	-	ENSMUSG00000005510	2.8368	0.981409	0.592815
chr2	90901948	90910378	8431	-	ENSMUSG00000002105	1.01914	0.311921	0.131834
chr2	90977517	91024025	46509	-	ENSMUSG00000040687	1.1772	0.589292	0.259429
chr2	91051739	91077223	25485	-	ENSMUSG00000002109	0.91085	0.409157	0.234256
chr2	91113397	91284799	171403	-	ENSMUSG00000040591	1.54859	0.5476	0.433412
chr2	91483845	91489948	6104	-	ENSMUSG00000075040	1.11836	0.44313	0.210405
chr2	91514782	91550733	35952	-	ENSMUSG00000027244	1.36718	1.17842	0.472869
chr2	91772979	91805757	32779	-	ENSMUSG00000040479	0.45807	0.224972	0.122717
chr2	91822485	91864327	41843	-	ENSMUSG00000027230	0.263954	0.0881245	0.0406579
chr2	92205203	92212102	6900	-	ENSMUSG00000040434	0.119071	0.0641279	0.0412772
chr2	92223833	92241420	17588	-	ENSMUSG00000027223	0.407629	0.0792978	0.0824403
chr2	92243804	92274226	30423	-	ENSMUSG00000068742	0.759196	0.2774	0.19463
chr2	92292922	92300675	7754	-	ENSMUSG00000049922	0.340247	0.262952	0.0899387
chr2	92815063	92886301	71239	-	ENSMUSG00000075028	0.1244	0.0298696	0.0666031
chr2	93501185	93662725	161541	-	ENSMUSG00000027198	1.32528	0.742101	0.373293
chr2	93695520	93709260	13741	-	ENSMUSG00000075023	2.75226	3.41763	1.47165
chr2	93820791	93850887	30097	-	ENSMUSG00000040174	2.1105	0.733069	0.511655
chr2	93872854	93998066	125213	-	ENSMUSG00000027195	10.6872	3.31259	1.68714
chr2	94140923	94246846	105924	-	ENSMUSG00000027194	3.35874	1.70924	1.02641
chr2	94251884	94278304	26421	-	ENSMUSG00000027193	4.37306	1.66285	0.958467
chr2	101400938	101489689	88752	-	ENSMUSG00000027165	3.52985	1.3134	1.00915
chr2	101790358	102026534	236177	-	ENSMUSG00000048058	2.31143	1.71019	0.801963
chr2	102140276	102241057	100782	-	ENSMUSG00000027189	8.96185	2.07932	1.68716
chr2	102289523	102291949	2427	-	ENSMUSG00000075012	0.192334	0.0288462	0.0428863
chr2	102651300	102741822	90523	-	ENSMUSG00000005087	0.272437	0.478213	0.0228294
chr2	102861213	102913670	52458	-	ENSMUSG00000010914	3.07481	1.49511	0.67452
chr2	103294061	103325310	31250	-	ENSMUSG00000027187	3.19569	1.60842	0.464988
chr2	103561416	103601407	39992	-	ENSMUSG00000027185	3.65719	0.814743	0.466378
chr2	104266639	104334646	68008	-	ENSMUSG00000027177	1.1936	0.545762	0.262716
chr2	104561944	104582958	21015	-	ENSMUSG00000027173	0.544804	0.268319	0.163394
chr2	104594954	104656853	61900	-	ENSMUSG00000074994	4.7018	1.46543	1.10704
chr2	104670898	104690007	19110	-	ENSMUSG00000027171	0.655283	0.117238	0.0840555
chr2	104839814	104857184	17371	-	ENSMUSG00000027170	3.90217	1.53373	0.82873
chr2	105226105	105239476	13372	-	ENSMUSG00000005973	0.856273	1.30796	0.341624
chr2	105540266	105744657	204392	-	ENSMUSG00000027167	3.26855	1.46507	0.990661
chr2	105806865	105843706	36842	-	ENSMUSG00000027166	4.68742	1.69635	1.04541
chr2	108932457	109120883	188427	-	ENSMUSG00000057234	2.24195	1.65506	0.747843
chr2	112203176	112208184	5009	-	ENSMUSG00000027131	3.81697	1.54606	0.789786
chr2	113616470	113669248	52779	-	ENSMUSG00000023236	1.44097	0.163805	0.0819074
chr2	113671650	113688818	17169	-	ENSMUSG00000041219	1.68316	0.5696	0.360958
chr2	113926909	114001075	74167	-	ENSMUSG00000040383	4.08759	1.32923	0.698648
chr2	114019197	114027168	7972	-	ENSMUSG00000040321	1.26034	0.669456	0.302774
chr2	114342154	114480664	138511	-	ENSMUSG00000057147	4.41862	2.37902	1.20163
chr2	115687000	115890794	203795	-	ENSMUSG00000027210	1.31922	4.75438	0.827275
chr2	117105729	117168613	62885	-	ENSMUSG00000027347	0.187471	1.92842	0.01907
chr2	118301579	118305432	3854	-	ENSMUSG00000009549	1.06173	0.445127	0.263793
chr2	118354493	118375414	20922	-	ENSMUSG00000040093	0.0852057	0.0632139	0.059926
chr2	118579881	118588397	8517	-	ENSMUSG00000045838	0.0678376	0.0203803	0.0360113
chr2	118843515	118855129	11615	-	ENSMUSG00000039983	0.71005	0.390515	0.154004
chr2	118962734	118982770	20037	-	ENSMUSG00000070730	2.10733	0.624505	0.370172
chr2	118998236	119034531	36296	-	ENSMUSG00000034278	1.05645	0.527023	0.25443
chr2	119043859	119055601	11743	-	ENSMUSG00000027317	1.19165	2.7068	0.316229
chr2	119094937	119096962	2026	-	ENSMUSG00000034226	0.280421	0.107098	0.109719
chr2	119198779	119303365	104587	-	ENSMUSG00000034154	4.98355	1.58504	1.07048
chr2	119345140	119373363	28224	-	ENSMUSG00000048647	0.801086	0.311056	0.0851296
chr2	119435268	119444241	8974	-	ENSMUSG00000072980	0.997082	0.455014	0.287607
chr2	119915223	119980311	65089	-	ENSMUSG00000027293	2.37604	0.736253	0.412807
chr2	120125693	120139901	14209	-	ENSMUSG00000046971	0.573419	0.203482	0.0511042
chr2	120142197	120178869	36673	-	ENSMUSG00000027291	1.27562	0.519142	0.288526
chr2	120181045	120229852	48808	-	ENSMUSG00000033808	5.47337	1.86396	1.06113
chr2	120332566	120389567	57002	-	ENSMUSG00000027288	3.52203	1.67782	0.671315
chr2	120541890	120557479	15590	-	ENSMUSG00000027284	0.517344	0.248764	0.120041
chr2	120686012	120796451	110440	-	ENSMUSG00000027272	6.45997	1.89643	1.31809
chr2	120954043	120966434	12392	-	ENSMUSG00000074890	0.705767	0.29325	0.131482
chr2	120983163	120996885	13723	-	ENSMUSG00000050619	1.06654	0.530524	0.247385
chr2	121018999	121097122	78124	-	ENSMUSG00000043909	1.80707	0.801551	0.370108
chr2	121136297	121180813	44517	-	ENSMUSG00000033526	0.820932	0.582042	0.194128
chr2	121218367	121239528	21162	-	ENSMUSG00000033486	0.502658	0.243775	0.170257
chr2	121264763	121268597	3835	-	ENSMUSG00000027246	0.364611	0.167374	0.0513
chr2	121287402	121299759	12358	-	ENSMUSG00000048222	0.710479	0.317615	0.165844
chr2	121318417	121332392	13976	-	ENSMUSG00000068479	0.738151	0.368941	0.184219
chr2	121371265	121632793	261529	-	ENSMUSG00000027238	0.624633	0.194619	0.228182
chr2	121779507	121781828	2322	-	ENSMUSG00000074881	0.0587204	0.030984	0.01135
chr2	121879262	121944122	64861	-	ENSMUSG00000033396	0.830832	0.346574	0.177773
chr2	121945844	122011925	66082	-	ENSMUSG00000027233	0.49167	0.348198	0.0989117
chr2	122174628	122194654	20027	-	ENSMUSG00000033256	0.60864	1.55355	0.177458
chr2	122506975	122528399	21425	-	ENSMUSG00000005802	0.346502	0.574773	0.124519
chr2	124912007	124949396	37390	-	ENSMUSG00000027201	4.77433	2.23488	1.10526
chr2	125388824	125450849	62026	-	ENSMUSG00000068394	2.03873	0.879336	0.436253
chr2	125562722	125608606	45885	-	ENSMUSG00000035093	1.98229	0.792434	0.457375
chr2	126454649	126502073	47425	-	ENSMUSG00000027361	1.27407	0.505787	0.232073
chr2	126617294	126701997	84704	-	ENSMUSG00000027365	2.32003	1.13362	0.597915
chr2	126716131	126758971	42841	-	ENSMUSG00000027366	2.19169	0.640842	0.348486
chr2	126929546	126959690	30145	-	ENSMUSG00000034906	1.40674	0.469438	0.255421
chr2	127012091	127034016	21926	-	ENSMUSG00000044145	2.96077	0.898846	0.519498
chr2	127066674	127073552	6879	-	ENSMUSG00000003662	2.04755	0.58964	0.386285
chr2	127282234	127347830	65597	-	ENSMUSG00000079056	0.06703	0.0181474	0.0139952
chr2	127458962	127482431	23470	-	ENSMUSG00000027375	0.0145469	2.70992	0.0182633
chr2	127566468	127614590	48123	-	ENSMUSG00000027378	1.14511	0.424791	0.293315
chr2	127625936	127657595	31660	-	ENSMUSG00000027379	2.45785	0.901758	0.603261
chr2	128435819	128513131	77313	-	ENSMUSG00000014355	2.86536	1.09025	0.668123
chr2	128752004	128769756	17753	-	ENSMUSG00000027387	1.79554	0.622225	0.47248
chr2	129093946	129122948	29003	-	ENSMUSG00000048327	2.79068	0.831662	0.56517
chr2	129125346	129135708	10363	-	ENSMUSG00000027399	1.0765	0.524939	0.42469
chr2	129513737	129525580	11844	-	ENSMUSG00000027400	0.591234	0.02836	0.506849
chr2	129997372	130005100	7729	-	ENSMUSG00000027404	3.84676	1.66485	0.840948
chr2	130105045	130110187	5143	-	ENSMUSG00000027406	1.40505	0.528331	0.257872
chr2	130216511	130223365	6855	-	ENSMUSG00000027408	0.20913	0.0908071	0.0771911
chr2	130415738	130455763	40026	-	ENSMUSG00000027300	2.28493	0.800815	0.532178
chr2	130425250	130455763	30514	-	ENSMUSG00000079043	2.21932	0.786394	0.501678
chr2	130458575	130468539	9965	-	ENSMUSG00000037703	0.203804	0.069333	0.0222301
chr2	130479819	130490381	10563	-	ENSMUSG00000068290	0.760183	0.439898	0.200711
chr2	130509844	130523255	13412	-	ENSMUSG00000074796	0.455485	0.112991	0.0259585
chr2	130533589	130665846	132258	-	ENSMUSG00000027309	1.55991	0.969503	0.447223
chr2	130972061	130985756	13696	-	ENSMUSG00000027327	0.744279	0.264303	0.227496
chr2	131003025	131005748	2724	-	ENSMUSG00000068267	1.21729	0.647376	0.29444
chr2	131124224	131178628	54405	-	ENSMUSG00000048911	0.803194	0.376936	0.212059
chr2	131679414	131685483	6070	-	ENSMUSG00000037482	0.370408	0.300327	0.301141
chr2	131878232	131970844	92613	-	ENSMUSG00000027340	2.13879	1.42889	0.59262
chr2	132075022	132078916	3895	-	ENSMUSG00000027342	2.48924	1.23192	0.38983
chr2	132629951	132641790	11840	-	ENSMUSG00000037376	4.36547	1.51181	0.697591
chr2	132694252	132706598	12347	-	ENSMUSG00000043110	0.330284	0.0485559	0.0814315
chr2	134420242	134469857	49616	-	ENSMUSG00000034723	0.607103	0.210082	0.260117
chr2	136907194	136942067	34874	-	ENSMUSG00000027276	1.32285	0.99328	0.20354
chr2	139659216	139892521	233306	-	ENSMUSG00000039033	7.04385	3.38798	1.60716
chr2	139945617	139996294	50678	-	ENSMUSG00000045624	5.57881	2.16642	0.993627
chr2	142444081	142727200	283120	-	ENSMUSG00000038844	2.2628	1.45726	0.729583
chr2	143773131	143836999	63869	-	ENSMUSG00000027422	2.98856	1.13113	0.690675
chr2	144130912	144157816	26905	-	ENSMUSG00000037279	0.635544	0.202736	0.0749898
chr2	144368001	144376595	8595	-	ENSMUSG00000027428	1.80482	0.755358	0.373717
chr2	145743218	145760436	17219	-	ENSMUSG00000001767	2.1192	0.753943	0.417595
chr2	146067035	146337740	270706	-	ENSMUSG00000037110	2.62348	1.30365	0.620317
chr2	147868614	147872705	4092	-	ENSMUSG00000037025	0.316843	0.629567	0.0453903
chr2	148519723	148558156	38434	-	ENSMUSG00000027438	1.63957	0.847802	0.452124
chr2	148697468	148701204	3737	-	ENSMUSG00000027447	2.32939	1.73181	0.382377
chr2	149940143	149962414	22272	-	ENSMUSG00000068134	1.81558	0.877389	0.397867
chr2	150136673	150188501	51829	-	ENSMUSG00000063364	2.10191	0.932283	0.5434
chr2	150232873	150277230	44358	-	ENSMUSG00000068130	0.694639	0.476025	0.151463
chr2	150296727	150310799	14073	-	ENSMUSG00000074731	2.83455	1.2124	0.593697
chr2	150408817	150434259	25443	-	ENSMUSG00000033096	2.83533	1.0636	0.564228
chr2	150443847	150493976	50130	-	ENSMUSG00000027452	0.320869	1.80688	0.259618
chr2	150658251	150730467	72217	-	ENSMUSG00000032046	2.19504	1.1313	0.474602
chr2	150760255	150835134	74880	-	ENSMUSG00000068115	1.14231	0.522545	0.179793
chr2	150855421	150865115	9695	-	ENSMUSG00000053916	1.56208	1.20716	0.415942
chr2	152163161	152169796	6636	-	ENSMUSG00000032715	0.577297	0.585181	0.0648302
chr2	152194494	152202302	7809	-	ENSMUSG00000059361	0.804466	0.0814514	0.171451
chr2	152219348	152223782	4435	-	ENSMUSG00000051817	1.13608	0.219367	0.231777
chr2	152237692	152240780	3089	-	ENSMUSG00000074682	0.897259	0.131253	0.199651
chr2	152418927	152422221	3295	-	ENSMUSG00000062124	0.064677	0.064677	0.064677
chr2	152606404	152657418	51015	-	ENSMUSG00000007659	5.94439	1.52503	0.977421
chr2	152834626	152841119	6494	-	ENSMUSG00000027472	0.998799	0.223188	0.142151
chr2	153048106	153051177	3072	-	ENSMUSG00000074671	0.115671	0.0554516	0.0225677
chr2	153053505	153067094	13590	-	ENSMUSG00000051413	1.88443	0.891967	0.320189
chr2	153233197	153355707	122511	-	ENSMUSG00000061411	0.571977	0.441319	0.0731863
chr2	153442666	153458517	15852	-	ENSMUSG00000056941	0.572818	0.483857	0.207025
chr2	154202050	154233820	31771	-	ENSMUSG00000027488	0.309178	0.0921704	0.0794117
chr2	154370141	154384589	14449	-	ENSMUSG00000027489	0.7324	0.196045	0.0565018
chr2	154385375	154395588	10214	-	ENSMUSG00000027490	0.537925	0.330333	0.119388
chr2	154412780	154429409	16630	-	ENSMUSG00000000876	0.427581	0.244522	0.140263
chr2	154697146	154718642	21497	-	ENSMUSG00000074656	12.5389	7.78724	2.32274
chr2	154885048	154900233	15186	-	ENSMUSG00000027597	2.875	2.77319	0.567234
chr2	155103988	155183160	79173	-	ENSMUSG00000038383	4.19134	1.68813	0.942263
chr2	155388919	155418442	29524	-	ENSMUSG00000027610	1.43738	1.72184	0.175184
chr2	155460013	155518120	58108	-	ENSMUSG00000038324	0.809755	0.456054	0.205577
chr2	155527409	155555211	27803	-	ENSMUSG00000038312	1.19746	0.570078	0.279784
chr2	155645573	155652661	7089	-	ENSMUSG00000027613	2.45841	0.999973	0.462455
chr2	155672622	155756046	83425	-	ENSMUSG00000005882	2.80145	1.22567	0.540936
chr2	155949373	155969922	20550	-	ENSMUSG00000027618	1.05011	0.349307	0.18387
chr2	155972975	156005976	33002	-	ENSMUSG00000027620	5.46498	1.69664	1.16159
chr2	156753078	156817847	64770	-	ENSMUSG00000027634	1.62251	0.758061	0.324629
chr2	156820798	156832811	12014	-	ENSMUSG00000027635	0.641591	0.367306	0.195133
chr2	156836178	156905001	68824	-	ENSMUSG00000055485	0.417854	0.11481	0.0694735
chr2	156923265	156960958	37694	-	ENSMUSG00000027639	1.39059	0.818077	0.258613
chr2	156971630	157030270	58641	-	ENSMUSG00000027641	1.33915	0.619486	0.404287
chr2	157382098	157392097	10000	-	ENSMUSG00000067787	1.14021	0.459938	0.271439
chr2	157942141	157972128	29988	-	ENSMUSG00000037820	0.251599	0.379054	0.0301234
chr2	160596183	160698726	102544	-	ENSMUSG00000035877	0.811878	0.15211	0.182803
chr2	160772714	160934792	162079	-	ENSMUSG00000057133	3.62798	1.5717	1.06467
chr2	162912767	162915337	2571	-	ENSMUSG00000070708	4.5751	2.79341	1.14279
chr2	163231558	163250433	18876	-	ENSMUSG00000035399	0.83806	0.353076	0.2707
chr2	163294439	163298365	3927	-	ENSMUSG00000048486	0.744313	0.129829	0.272668
chr2	163449009	163470879	21871	-	ENSMUSG00000017707	0.682294	0.308537	0.204905
chr2	163552320	163575913	23594	-	ENSMUSG00000017697	1.07685	0.351244	0.180095
chr2	163689617	163744419	54803	-	ENSMUSG00000035226	0.178431	0.0129661	0.0683459
chr2	163879277	163896849	17573	-	ENSMUSG00000018322	2.49442	0.817255	0.399692
chr2	163989355	163996849	7495	-	ENSMUSG00000040164	0.143913	0.0417932	0.0283559
chr2	164249747	164268688	18942	-	ENSMUSG00000017009	1.11252	0.484934	0.0909064
chr2	164488394	164499587	11194	-	ENSMUSG00000078940	0.308934	0.049056	0.0955583
chr2	164602662	164605234	2573	-	ENSMUSG00000017300	0.879799	0.116175	0.0574833
chr2	164618268	164630381	12114	-	ENSMUSG00000017307	0.566952	0.345242	0.127959
chr2	164656230	164659096	2867	-	ENSMUSG00000039873	0.1707	0.0970687	0.0217821
chr2	164665018	164683208	18191	-	ENSMUSG00000017754	0.489162	0.402166	0.118286
chr2	164717392	164737250	19859	-	ENSMUSG00000039834	0.754039	0.397679	0.147896
chr2	164825857	164860279	34423	-	ENSMUSG00000039804	2.22675	0.728296	0.628926
chr2	165113531	165151979	38449	-	ENSMUSG00000017670	0.325379	0.34576	0.0907657
chr2	165202936	165213759	10824	-	ENSMUSG00000017667	0.443229	0.150083	0.102221
chr2	165220950	165225894	4945	-	ENSMUSG00000027670	0.0254637	0.0409853	0.00563283
chr2	165315612	165318814	3203	-	ENSMUSG00000039725	0.441475	0.190184	0.139474
chr2	165609654	165722450	112797	-	ENSMUSG00000039671	3.47808	1.38823	0.620575
chr2	166391845	166539332	147488	-	ENSMUSG00000039621	0.091822	0.241057	0.0528429
chr2	166773642	166821778	48137	-	ENSMUSG00000039536	2.25554	0.79264	0.443605
chr2	166861297	166888515	27219	-	ENSMUSG00000039501	1.29488	0.659811	0.265374
chr2	166928883	167015604	86722	-	ENSMUSG00000050556	0.395285	0.156525	0.216671
chr2	167028696	167066037	37342	-	ENSMUSG00000017969	1.03412	0.29862	0.392098
chr2	167123945	167174678	50734	-	ENSMUSG00000017929	1.81386	1.31792	0.510579
chr2	167306636	167318374	11739	-	ENSMUSG00000047030	0.824399	0.314557	0.16495
chr2	167433139	167457505	24367	-	ENSMUSG00000078923	1.47102	0.477995	0.271201
chr2	167468725	167515322	46598	-	ENSMUSG00000090213	0.325349	0.190009	0.0839457
chr2	168006465	168055879	49415	-	ENSMUSG00000051149	2.64874	1.05837	0.523211
chr2	168034548	168055879	21332	-	ENSMUSG00000078919	3.05305	1.33283	0.581466
chr2	168301910	168427155	125246	-	ENSMUSG00000027544	0.225299	0.0451354	0.081437
chr2	168573832	168592701	18870	-	ENSMUSG00000027547	3.46015	1.22047	0.969535
chr2	168719012	168781087	62076	-	ENSMUSG00000027551	2.71427	1.07754	0.71351
chr2	172275813	172284096	8284	-	ENSMUSG00000074569	1.26113	0.473665	0.247225
chr2	172695189	172765794	70606	-	ENSMUSG00000008999	0.0897601	0.181977	0.0208535
chr2	172919110	172945026	25917	-	ENSMUSG00000070495	0.160984	0.013072	0.0649835
chr2	173032114	173044423	12310	-	ENSMUSG00000027514	3.55693	0.648663	0.145939
chr2	173049966	173102034	52069	-	ENSMUSG00000038400	3.41457	0.651032	0.589659
chr2	174252995	174264493	11499	-	ENSMUSG00000016256	0.941157	0.405896	0.211095
chr2	174286576	174289602	3027	-	ENSMUSG00000016252	1.34037	0.594055	0.255678
chr2	174290592	174298442	7851	-	ENSMUSG00000016257	3.74448	1.47441	0.607516
chr2	174887050	174893264	6215	-	ENSMUSG00000078905	3.39311	1.93754	1.17729
chr2	176404642	176421028	16387	-	ENSMUSG00000078899	0.00410973	0.00187821	0.00187821
chr2	177677316	177691994	14679	-	ENSMUSG00000078862	1.42218	0.740915	0.306105
chr2	177801583	177813130	11548	-	ENSMUSG00000078861	1.70343	0.904462	0.422091
chr2	178080001	178142363	62363	-	ENSMUSG00000060445	0.797947	0.0986566	0.453034
chr2	179646851	179711351	64501	-	ENSMUSG00000039117	2.45425	0.75368	0.530926
chr2	179771081	179777107	6027	-	ENSMUSG00000027566	1.18318	0.426218	0.192103
chr2	179911078	179960564	49487	-	ENSMUSG00000015647	1.02895	0.364387	0.214288
chr2	179993244	180008170	14927	-	ENSMUSG00000038990	0.727356	0.268265	0.147291
chr2	180010027	180024584	14558	-	ENSMUSG00000038980	0.0615584	0.0120876	0.027154
chr2	180356662	180377396	20735	-	ENSMUSG00000038932	0.774363	0.03555	0.239689
chr2	180392669	180444704	52036	-	ENSMUSG00000038914	4.98779	0.983177	1.15422
chr2	180639082	180655641	16560	-	ENSMUSG00000038848	2.38186	0.756838	0.450167
chr2	180669477	180689404	19928	-	ENSMUSG00000027574	0.361279	1.06461	0.0812901
chr2	180757016	180773882	16867	-	ENSMUSG00000027577	0.12678	0.0450571	0.00646772
chr2	180882397	180891720	9324	-	ENSMUSG00000016349	0.0498888	0.0268873	0.0339431
chr2	180929829	180937494	7666	-	ENSMUSG00000038751	0.766764	0.330897	0.215771
chr2	180986156	181022671	36516	-	ENSMUSG00000038705	0.959848	0.346804	0.233583
chr2	181041164	181049205	8042	-	ENSMUSG00000027581	0.766521	0.338943	0.155481
chr2	181092395	181100109	7715	-	ENSMUSG00000038671	1.52938	0.476289	0.264714
chr2	181125591	181194131	68541	-	ENSMUSG00000027583	2.26688	0.319569	0.46867
chr2	181303859	181316678	12820	-	ENSMUSG00000089917	0.397329	0.201898	0.0685515
chr2	181316808	181327166	10359	-	ENSMUSG00000000823	1.27017	0.271415	0.316453
chr2	181329924	181333852	3929	-	ENSMUSG00000038605	0.143967	0.0777404	0.0372547
chr2	181423128	181428629	5502	-	ENSMUSG00000002458	0.728436	0.26129	0.163912
chr3	7366604	7445365	78762	+	ENSMUSG00000027499	1.49902	0.475886	0.332193
chr3	7503426	7553848	50423	+	ENSMUSG00000043542	2.07664	1.0074	0.702217
chr3	8509527	8561604	52078	+	ENSMUSG00000027500	72.7681	8.57154	11.599
chr3	9250567	9285332	34766	+	ENSMUSG00000069114	3.05715	3.24664	0.405508
chr3	10012606	10016610	4005	+	ENSMUSG00000027533	0.336866	1.13278	0.079495
chr3	10366973	10428856	61884	+	ENSMUSG00000027536	2.64166	2.24696	0.56033
chr3	14533788	14572658	38871	+	ENSMUSG00000027550	1.06129	0.65351	0.314232
chr3	14578671	14606309	27639	+	ENSMUSG00000027552	2.23168	1.07932	0.508006
chr3	14641727	14663002	21276	+	ENSMUSG00000027555	0.384144	0.670839	0.192044
chr3	14886426	14900770	14345	+	ENSMUSG00000027562	0.764424	0.656629	0.476773
chr3	16083183	16117038	33856	+	ENSMUSG00000047213	4.67443	2.29118	1.06236
chr3	19857054	19908792	51739	+	ENSMUSG00000003617	2.36774	1.02758	0.645587
chr3	19957811	20018376	60566	+	ENSMUSG00000002428	2.44664	1.15992	0.714213
chr3	27081926	27143833	61908	+	ENSMUSG00000027698	0.881043	0.978266	0.349159
chr3	27837602	28032284	194683	+	ENSMUSG00000027695	0.600791	0.933678	0.138291
chr3	28680233	28697768	17536	+	ENSMUSG00000050192	0.55976	0.31907	0.194931
chr3	30501009	30517416	16408	+	ENSMUSG00000037730	2.28139	1.10611	0.606537
chr3	30543429	30571353	27925	+	ENSMUSG00000027703	0.842162	0.709236	0.332757
chr3	30691798	30720185	28388	+	ENSMUSG00000027706	2.15563	0.798216	0.482099
chr3	30894693	30951662	56970	+	ENSMUSG00000037643	3.23634	1.41353	0.907312
chr3	30993983	31021499	27517	+	ENSMUSG00000027660	9.1911	0.806337	0.672324
chr3	32428404	32478147	49744	+	ENSMUSG00000027668	1.75345	2.29879	0.361083
chr3	32607468	32625893	18426	+	ENSMUSG00000027671	3.0189	1.28602	0.642273
chr3	32635985	32650481	14497	+	ENSMUSG00000027673	2.84965	1.55739	0.619379
chr3	32716548	32834179	117632	+	ENSMUSG00000056900	1.01129	0.972081	0.328229
chr3	33699113	33715556	16444	+	ENSMUSG00000027677	1.51252	0.644535	0.350167
chr3	33919001	33968266	49266	+	ENSMUSG00000027680	7.88898	3.93882	1.81314
chr3	34548927	34551382	2456	+	ENSMUSG00000074637	25.7674	10.7035	7.09755
chr3	35653060	35755198	102139	+	ENSMUSG00000037400	6.28761	1.72505	1.37053
chr3	35964922	35991779	26858	+	ENSMUSG00000027710	1.00113	0.393782	0.244942
chr3	36050002	36069263	19262	+	ENSMUSG00000033883	2.28378	1.24881	0.4756
chr3	36451528	36464649	13122	+	ENSMUSG00000027714	1.48076	0.541729	0.321098
chr3	36762028	36951955	189928	+	ENSMUSG00000037270	3.1013	1.31899	0.909955
chr3	37211476	37220373	8898	+	ENSMUSG00000051444	2.13756	1.45674	0.689765
chr3	37247575	37303752	56178	+	ENSMUSG00000037225	0.254706	0.192881	0.093026
chr3	37319202	37478017	158816	+	ENSMUSG00000027722	6.0381	2.16691	1.24655
chr3	40430208	40508662	78455	+	ENSMUSG00000060798	1.23898	0.530884	0.282535
chr3	40512793	40530016	17224	+	ENSMUSG00000069041	1.90639	0.248651	0.577966
chr3	40549535	40594287	44753	+	ENSMUSG00000025757	0.772371	0.161811	0.149655
chr3	40603873	40620805	16933	+	ENSMUSG00000025758	1.54548	0.676015	0.361001
chr3	40754553	40781715	27163	+	ENSMUSG00000025762	1.09675	0.282014	0.27655
chr3	41546540	41562861	16322	+	ENSMUSG00000025766	4.11761	1.47795	1.3276
chr3	51028369	51055576	27208	+	ENSMUSG00000023087	6.0398	0.858215	1.93365
chr3	51219938	51279907	59970	+	ENSMUSG00000063273	6.36641	2.37471	1.25275
chr3	51287888	51300134	12247	+	ENSMUSG00000027739	0.891416	0.317354	0.131246
chr3	52072259	52154031	81773	+	ENSMUSG00000044167	2.4394	0.661529	0.593738
chr3	52845469	53065601	220133	+	ENSMUSG00000048332	1.65326	0.39571	0.195312
chr3	53267739	53285677	17939	+	ENSMUSG00000049504	2.08853	0.686186	0.454445
chr3	54496780	54532685	35906	+	ENSMUSG00000027751	2.23367	1.42881	0.614185
chr3	54539461	54553717	14257	+	ENSMUSG00000036632	1.36652	0.983671	0.360406
chr3	54559504	54605179	45676	+	ENSMUSG00000027796	0.12884	0.327864	0.0157258
chr3	54916030	54941254	25225	+	ENSMUSG00000036580	0.346828	0.334381	0.140197
chr3	54943960	54976857	32898	+	ENSMUSG00000048655	2.55503	0.472538	0.234555
chr3	54985966	55013879	27914	+	ENSMUSG00000027794	2.02049	0.45061	0.456227
chr3	57539988	57639155	99168	+	ENSMUSG00000036503	4.72348	2.15995	0.887686
chr3	58219611	58270709	51099	+	ENSMUSG00000027806	5.65824	2.20378	1.28852
chr3	58380580	58397466	16887	+	ENSMUSG00000075700	2.11876	0.918884	0.408439
chr3	58809747	59122334	312588	+	ENSMUSG00000056476	0.854412	0.925114	0.169087
chr3	60277032	60433670	156639	+	ENSMUSG00000027763	3.68869	1.3577	0.945518
chr3	61168429	61172625	4197	+	ENSMUSG00000036894	0.449065	0.179975	0.0723773
chr3	62142699	62266143	123445	+	ENSMUSG00000036885	3.47267	0.770455	0.816391
chr3	63099510	63186153	86644	+	ENSMUSG00000027820	15.6631	3.37615	3.58423
chr3	63780065	63823000	42936	+	ENSMUSG00000027823	3.12984	1.4437	0.695478
chr3	65332369	65359440	27072	+	ENSMUSG00000034640	3.61493	0.836766	1.22993
chr3	66789594	67162325	372732	+	ENSMUSG00000034544	3.44002	2.58264	1.06269
chr3	67178019	67203922	25904	+	ENSMUSG00000048416	0.593121	0.0886821	0.0793743
chr3	67234037	67278990	44954	+	ENSMUSG00000027774	2.60838	1.13353	0.574661
chr3	67386690	67408153	21464	+	ENSMUSG00000027775	0.497115	0.688099	0.190417
chr3	67868724	68430404	561681	+	ENSMUSG00000027777	5.8174	1.20753	0.795982
chr3	68808892	68838545	29654	+	ENSMUSG00000034349	3.06733	1.03397	0.594585
chr3	69120840	69364724	243885	+	ENSMUSG00000027784	1.31197	0.543324	0.234691
chr3	69525977	69552968	26992	+	ENSMUSG00000027787	9.2665	3.14391	1.6973
chr3	75361455	75446445	84991	+	ENSMUSG00000027834	3.98345	1.04784	1.15252
chr3	79149298	79268050	118753	+	ENSMUSG00000091685	1.68978	1.16045	0.394494
chr3	79395311	79407572	12262	+	ENSMUSG00000027804	8.00021	3.01668	1.54976
chr3	79433001	79436741	3741	+	ENSMUSG00000027811	0.478783	0.302392	0.115744
chr3	82859460	82876213	16754	+	ENSMUSG00000027998	2.78553	1.26214	0.60718
chr3	83570243	83578236	7994	+	ENSMUSG00000027996	0.0729892	0.0429413	0.0271308
chr3	84619499	84783120	163622	+	ENSMUSG00000028086	6.73669	2.17272	1.47972
chr3	85378051	85458392	80342	+	ENSMUSG00000028085	2.36963	0.967245	0.687266
chr3	86028156	86586616	558461	+	ENSMUSG00000028080	2.50333	1.38025	0.702199
chr3	87329500	87344078	14579	+	ENSMUSG00000003382	0.657022	0.341283	0.152752
chr3	87422673	87541955	119283	+	ENSMUSG00000041977	3.04739	1.43493	0.654951
chr3	87710243	87720054	9812	+	ENSMUSG00000004897	7.02262	2.02435	1.35815
chr3	87734236	87744608	10373	+	ENSMUSG00000048039	2.23977	0.917077	0.398611
chr3	87752615	87757294	4680	+	ENSMUSG00000004885	1.9736	0.429625	0.0499767
chr3	87775015	87784373	9359	+	ENSMUSG00000004891	1.55816	0.685103	0.0976669
chr3	87885973	87924970	38998	+	ENSMUSG00000028068	0.716464	0.222664	0.150539
chr3	87946317	87973562	27246	+	ENSMUSG00000001419	1.37218	0.628229	0.278201
chr3	88101057	88125688	24632	+	ENSMUSG00000001416	6.90112	2.54054	1.17087
chr3	88128945	88132553	3609	+	ENSMUSG00000001418	0.6565	0.275142	0.118866
chr3	88140182	88166259	26078	+	ENSMUSG00000001415	2.12571	0.742388	0.493182
chr3	88336317	88345316	9000	+	ENSMUSG00000074480	2.48332	1.13119	0.590824
chr3	88357638	88373647	16010	+	ENSMUSG00000008604	1.46515	0.70504	0.346244
chr3	88420129	88451974	31846	+	ENSMUSG00000028059	0.825857	0.30792	0.226604
chr3	88489716	88516855	27140	+	ENSMUSG00000028060	4.16322	1.23211	0.948732
chr3	88520776	88534970	14195	+	ENSMUSG00000028057	0.546596	0.229575	0.0843698
chr3	88639150	88714021	74872	+	ENSMUSG00000054199	2.52906	0.63311	0.345172
chr3	88968727	88986692	17966	+	ENSMUSG00000068917	1.77012	0.715713	0.353182
chr3	88981407	88986692	5286	+	ENSMUSG00000028049	1.361	0.532774	0.161883
chr3	88987147	88993211	6065	+	ENSMUSG00000032657	0.414449	0.0786156	0.0145445
chr3	89019109	89030759	11651	+	ENSMUSG00000028047	2.20699	0.43451	0.360595
chr3	89032974	89037291	4318	+	ENSMUSG00000042784	1.49064	0.434593	0.366774
chr3	89050360	89053644	3285	+	ENSMUSG00000042747	1.14849	0.846419	0.281495
chr3	89222473	89233951	11479	+	ENSMUSG00000042626	1.03544	0.337126	0.248291
chr3	89240626	89254874	14249	+	ENSMUSG00000042613	0.46689	0.33571	0.127532
chr3	89258463	89272931	14469	+	ENSMUSG00000027952	0.820233	0.446215	0.113212
chr3	89518944	89557377	38434	+	ENSMUSG00000027951	1.40451	0.539684	0.302034
chr3	89577531	89587919	10389	+	ENSMUSG00000042572	1.73428	0.857925	0.387336
chr3	89635292	89662768	27477	+	ENSMUSG00000046280	0.302782	0.193233	0.0564188
chr3	89866718	89872269	5552	+	ENSMUSG00000027942	0.877598	0.234836	0.114959
chr3	89876616	89904526	27911	+	ENSMUSG00000027940	6.67789	2.61444	1.04736
chr3	89908054	90015939	107886	+	ENSMUSG00000027939	2.99322	0.710095	0.340088
chr3	90017637	90029885	12249	+	ENSMUSG00000027935	1.22797	0.545836	0.208713
chr3	90035519	90039762	4244	+	ENSMUSG00000027937	0.860477	0.457501	0.191293
chr3	90052114	90057534	5421	+	ENSMUSG00000052310	0.911158	0.700119	0.154721
chr3	90058203	90068047	9845	+	ENSMUSG00000027936	2.17968	0.760407	0.367886
chr3	90070456	90084587	14132	+	ENSMUSG00000042404	0.621871	0.245384	0.139599
chr3	90097106	90162042	64937	+	ENSMUSG00000042390	6.74745	2.27635	1.39514
chr3	90280123	90292301	12179	+	ENSMUSG00000001016	2.37796	0.843589	0.524368
chr3	90318680	90328503	9824	+	ENSMUSG00000042312	0.904187	2.15275	0.0742517
chr3	93246252	93252999	6748	+	ENSMUSG00000052415	0.0942575	0.0162014	0.0227551
chr3	93324418	93330210	5793	+	ENSMUSG00000027907	1.86379	0.836444	0.188199
chr3	93359039	93368567	9529	+	ENSMUSG00000041959	7.62056	0.822753	0.710169
chr3	94114054	94136454	22401	+	ENSMUSG00000028145	1.35275	0.674117	0.280942
chr3	94247258	94252630	5373	+	ENSMUSG00000028140	1.71508	0.685913	0.321549
chr3	94641489	94687489	46001	+	ENSMUSG00000038902	5.0061	1.64767	0.950904
chr3	94778653	94810765	32113	+	ENSMUSG00000038861	1.24415	0.508542	0.240677
chr3	94914964	94926973	12010	+	ENSMUSG00000008958	2.10962	0.902415	0.485272
chr3	94938010	94943447	5438	+	ENSMUSG00000053769	0.520976	0.320145	0.137193
chr3	94964416	94977238	12823	+	ENSMUSG00000038777	0.207847	0.183603	0.0463356
chr3	95085768	95100086	14319	+	ENSMUSG00000038712	1.20219	0.795541	0.464504
chr3	95119174	95127490	8317	+	ENSMUSG00000015714	1.14437	0.550131	0.235816
chr3	95238312	95301161	62850	+	ENSMUSG00000015522	1.70299	0.83675	0.466708
chr3	95363599	95391593	27995	+	ENSMUSG00000028109	1.79007	0.464346	0.77324
chr3	95392856	95423169	30314	+	ENSMUSG00000046519	3.96477	1.27996	0.913296
chr3	95428902	95436039	7138	+	ENSMUSG00000038619	3.52269	1.02395	0.768614
chr3	95462643	95467101	4459	+	ENSMUSG00000038612	3.4061	0.73804	0.72412
chr3	95697919	95702213	4295	+	ENSMUSG00000015750	1.60885	0.603539	0.314844
chr3	95733180	95751310	18131	+	ENSMUSG00000015749	2.47268	0.942661	0.510871
chr3	95976473	95981487	5015	+	ENSMUSG00000068856	5.7467	1.77195	1.07175
chr3	95985150	95999103	13954	+	ENSMUSG00000038486	0.778567	0.119345	0.27666
chr3	96025044	96027661	2618	+	ENSMUSG00000068854	1.4727	0.621671	0.376944
chr3	96361880	96365780	3901	+	ENSMUSG00000038393	2.47557	0.413558	0.786395
chr3	96400559	96403701	3143	+	ENSMUSG00000049097	0.492834	0.0409867	0.218079
chr3	96405056	96429275	24220	+	ENSMUSG00000049288	4.86928	1.3592	1.2773
chr3	96433851	96437714	3864	+	ENSMUSG00000038374	4.87558	1.80503	0.833722
chr3	96439280	96449304	10025	+	ENSMUSG00000028102	0.549166	0.189135	0.128225
chr3	96474054	96494957	20904	+	ENSMUSG00000038354	0.662129	0.491663	0.0905885
chr3	96500298	96509993	9696	+	ENSMUSG00000028101	0.257244	0.188066	0.0652026
chr3	96531534	96595078	63545	+	ENSMUSG00000028098	3.18694	1.49632	0.736469
chr3	96836339	96857557	21219	+	ENSMUSG00000057123	0.0789772	0.0437455	0.027597
chr3	96962700	96980499	17800	+	ENSMUSG00000028093	0.706764	0.316537	0.397214
chr3	97462135	97476990	14856	+	ENSMUSG00000038205	1.43375	0.687277	0.395888
chr3	97705150	97726241	21092	+	ENSMUSG00000027879	2.57635	1.27301	0.547114
chr3	97817461	97954290	136830	+	ENSMUSG00000027878	0.954992	0.6021	0.26876
chr3	98186404	98557735	371332	+	ENSMUSG00000050064	0.31273	0.117798	0.0786874
chr3	98945013	99024126	79114	+	ENSMUSG00000004233	3.79878	2.57046	0.674647
chr3	99057683	99158183	100501	+	ENSMUSG00000027868	0.261184	6.08759	0.123065
chr3	99966441	100010904	44464	+	ENSMUSG00000027865	4.09075	1.55952	0.65344
chr3	100726416	100740848	14433	+	ENSMUSG00000033233	0.409284	0.13184	0.0683798
chr3	101181048	101266983	85936	+	ENSMUSG00000042035	0.477451	0.81961	0.237903
chr3	101890433	101950435	60003	+	ENSMUSG00000027861	2.78887	0.526899	0.345357
chr3	102273851	102324936	51086	+	ENSMUSG00000027859	0.338079	0.0395407	0.0580062
chr3	102538693	102576215	37523	+	ENSMUSG00000027858	0.416705	0.077487	0.126551
chr3	102799663	102807837	8175	+	ENSMUSG00000027854	1.24662	0.38224	0.20685
chr3	102824469	102862112	37644	+	ENSMUSG00000068823	6.7328	2.42462	1.45265
chr3	102862208	102871837	9630	+	ENSMUSG00000027852	3.64515	1.03023	0.572324
chr3	102877937	102903643	25707	+	ENSMUSG00000070385	3.15643	0.77711	0.164572
chr3	102931479	102973656	42178	+	ENSMUSG00000007379	1.65785	1.07097	0.341241
chr3	102975634	102983077	7444	+	ENSMUSG00000005687	1.9496	0.690029	0.395578
chr3	103083216	103162691	79476	+	ENSMUSG00000033014	3.46706	1.52878	0.863069
chr3	103613440	103625948	12509	+	ENSMUSG00000032952	0.838219	0.400236	0.236921
chr3	103772033	103811802	39770	+	ENSMUSG00000058388	2.00845	0.633789	0.304477
chr3	104442591	104462385	19795	+	ENSMUSG00000032902	1.92967	0.918145	0.355496
chr3	104583974	104588935	4962	+	ENSMUSG00000002228	1.30867	0.0675633	0.872069
chr3	104591952	104597377	5426	+	ENSMUSG00000002233	1.80063	0.527669	0.380012
chr3	104667999	104729757	61759	+	ENSMUSG00000045576	3.98864	1.32435	1.09661
chr3	105762416	105772678	10263	+	ENSMUSG00000000561	4.61171	1.32939	0.684596
chr3	106285349	106303972	18624	+	ENSMUSG00000027901	1.06856	0.528155	0.177462
chr3	106350745	106377763	27019	+	ENSMUSG00000027900	1.49759	1.18554	0.438809
chr3	106487905	106539494	51590	+	ENSMUSG00000056260	2.98506	0.776284	0.721591
chr3	107081776	107086999	5224	+	ENSMUSG00000087260	2.72242	1.61392	0.612704
chr3	107698772	107701603	2832	+	ENSMUSG00000004032	0.185002	0.118927	0.0276369
chr3	107989253	107994695	5443	+	ENSMUSG00000050947	0.444238	0.138707	0.166046
chr3	108059844	108082870	23027	+	ENSMUSG00000068749	8.67339	2.51762	1.38119
chr3	108087050	108164429	77380	+	ENSMUSG00000068747	1.0679	0.299971	0.202685
chr3	108167829	108182975	15147	+	ENSMUSG00000068745	0.207434	0.0878894	0.0451655
chr3	108374617	108384986	10370	+	ENSMUSG00000048100	1.16787	0.424875	0.368865
chr3	108394196	108448637	54442	+	ENSMUSG00000040389	2.40258	0.491489	0.631911
chr3	108926067	108971327	45261	+	ENSMUSG00000040322	0.281319	0.183258	0.058382
chr3	115591101	115632241	41141	+	ENSMUSG00000033554	2.56854	1.03227	0.631441
chr3	115710367	115731934	21568	+	ENSMUSG00000027963	1.27296	0.605486	0.338587
chr3	116215997	116252899	36903	+	ENSMUSG00000000340	1.80801	0.97432	0.509179
chr3	116265891	116286052	20162	+	ENSMUSG00000027961	1.18037	0.302699	0.142165
chr3	116297926	116333902	35977	+	ENSMUSG00000027959	1.91826	0.793653	0.404589
chr3	116562485	116606668	44184	+	ENSMUSG00000033386	3.88719	1.01324	0.604644
chr3	120994735	121064929	70195	+	ENSMUSG00000039887	2.58037	1.16377	0.596256
chr3	121129459	121161123	31665	+	ENSMUSG00000053931	4.75709	1.86552	0.827424
chr3	121426455	121437970	11516	+	ENSMUSG00000028128	1.46174	0.376435	0.362621
chr3	121656244	121719071	62828	+	ENSMUSG00000039831	0.724059	0.227836	0.198571
chr3	121948510	121969566	21057	+	ENSMUSG00000028124	6.93181	1.0838	0.605659
chr3	121977332	121988189	10858	+	ENSMUSG00000039756	4.84623	1.50589	0.877902
chr3	122122698	122233100	110403	+	ENSMUSG00000028121	1.52765	1.33384	0.645192
chr3	122432076	122562292	130217	+	ENSMUSG00000053965	0.327768	0.210491	0.0706379
chr3	122970414	123068554	98141	+	ENSMUSG00000039234	3.77094	1.09748	0.591193
chr3	124023955	124026178	2224	+	ENSMUSG00000044528	0.129324	0.0296168	0.0391328
chr3	126299891	126547972	248082	+	ENSMUSG00000053819	1.37635	0.700657	0.437292
chr3	127256407	127320941	64535	+	ENSMUSG00000051278	3.34813	1.15243	0.673635
chr3	128902836	128922508	19673	+	ENSMUSG00000028023	0.462023	1.09037	0.174585
chr3	129235304	129341411	106108	+	ENSMUSG00000041220	3.6603	2.59026	1.25281
chr3	129581540	129598739	17200	+	ENSMUSG00000027999	0.66791	0.170043	0.182333
chr3	129604343	129617020	12678	+	ENSMUSG00000027997	0.0874312	0.0704884	0.0204918
chr3	130813389	130926249	112861	+	ENSMUSG00000027985	1.79253	0.553356	0.777026
chr3	131227732	131306635	78904	+	ENSMUSG00000028032	0.442576	0.470606	0.144179
chr3	132347108	132501470	154363	+	ENSMUSG00000028030	3.60262	1.41676	0.956423
chr3	132754917	132773949	19033	+	ENSMUSG00000028016	1.95917	1.0632	0.485314
chr3	132973080	133041199	68120	+	ENSMUSG00000028013	2.5846	1.18256	0.673283
chr3	134875527	134936504	60978	+	ENSMUSG00000045328	2.57585	0.727892	0.486196
chr3	134944185	134967389	23205	+	ENSMUSG00000028167	10.4449	2.50927	1.95127
chr3	134970664	135005731	35068	+	ENSMUSG00000037994	3.32258	0.125842	1.30632
chr3	135011001	135060791	49791	+	ENSMUSG00000050150	7.91993	1.71934	1.84935
chr3	135101261	135130142	28882	+	ENSMUSG00000078578	9.64618	2.75482	2.31654
chr3	135148575	135234367	85793	+	ENSMUSG00000028164	3.8406	0.372415	0.919215
chr3	136333734	136598743	265010	+	ENSMUSG00000028161	3.51243	1.20066	0.788896
chr3	137286636	137291296	4661	+	ENSMUSG00000046818	0.0991844	0.0354768	0.0123069
chr3	137527563	137529886	2324	+	ENSMUSG00000037894	2.74969	1.09878	0.620855
chr3	137530639	137571895	41257	+	ENSMUSG00000074212	0.964476	0.551553	0.266835
chr3	137581519	137591726	10208	+	ENSMUSG00000091512	4.45294	1.38539	1.13165
chr3	138106128	138118463	12336	+	ENSMUSG00000028138	1.49899	0.722508	0.323233
chr3	138189155	138220563	31409	+	ENSMUSG00000028156	4.88452	1.75889	0.977829
chr3	138405159	138567388	162230	+	ENSMUSG00000028152	1.51162	0.70995	0.335589
chr3	142364044	142407874	43831	+	ENSMUSG00000040213	0.248593	0.490072	0.188336
chr3	142428211	142446569	18359	+	ENSMUSG00000028271	2.89706	1.361	0.492705
chr3	144233391	144260640	27250	+	ENSMUSG00000037072	3.50452	1.51903	0.804867
chr3	144781553	144816879	35327	+	ENSMUSG00000028256	1.75404	0.792504	0.495981
chr3	145239172	145268209	29038	+	ENSMUSG00000074182	3.871	1.30615	0.820172
chr3	145421656	145557241	135586	+	ENSMUSG00000028194	4.80961	1.08846	1.22816
chr3	145585768	145597247	11480	+	ENSMUSG00000028191	1.62952	0.518043	0.245614
chr3	145600996	145607790	6795	+	ENSMUSG00000036873	2.02692	0.843111	0.408647
chr3	145650834	145684684	33851	+	ENSMUSG00000036863	0.898556	0.708259	0.191162
chr3	145883925	145949178	65254	+	ENSMUSG00000036832	0.0620223	0.130188	0.0206089
chr3	146067606	146103101	35496	+	ENSMUSG00000036825	0.453339	0.179666	0.127438
chr3	146113457	146128735	15279	+	ENSMUSG00000028189	0.338678	0.172362	0.136247
chr3	146162800	146168507	5708	+	ENSMUSG00000068523	1.39037	0.619049	0.322758
chr3	151873422	151899794	26373	+	ENSMUSG00000028034	7.26008	2.30296	1.34906
chr3	152009445	152056578	47134	+	ENSMUSG00000025437	1.9034	0.95261	0.407891
chr3	152058437	152125790	67354	+	ENSMUSG00000039068	3.41581	1.50624	0.779265
chr3	152377064	152451977	74914	+	ENSMUSG00000039047	2.12496	0.927445	0.430063
chr3	154259976	154286146	26171	+	ENSMUSG00000028199	1.01476	2.36766	0.235383
chr3	157197361	157211303	13943	+	ENSMUSG00000028180	2.83625	1.55572	0.671367
chr3	157610430	157669801	59372	+	ENSMUSG00000039988	6.18493	1.9196	1.0863
chr3	159158397	159192919	34523	+	ENSMUSG00000028175	2.01693	0.610427	0.510988
chr3	159502659	159598139	95481	+	ENSMUSG00000028173	0.535014	1.84803	0.296429
chr3	8663359	8667038	3680	-	ENSMUSG00000040289	0.28084	0.165882	0.0692111
chr3	8802146	8923857	121712	-	ENSMUSG00000040269	3.0685	1.4592	0.676564
chr3	8929436	9004515	75080	-	ENSMUSG00000027506	2.69088	1.60376	0.692396
chr3	9427010	9610085	183076	-	ENSMUSG00000040209	5.17201	4.00992	1.32363
chr3	10313540	10331439	17900	-	ENSMUSG00000027531	1.70539	1.16915	0.376556
chr3	10339956	10351301	11346	-	ENSMUSG00000039795	0.665538	0.531921	0.243602
chr3	10417817	10440124	22308	-	ENSMUSG00000027534	1.3419	0.784255	0.336698
chr3	14606289	14611256	4968	-	ENSMUSG00000078784	3.21625	1.56768	0.722698
chr3	17971950	18143338	171389	-	ENSMUSG00000039519	0.623293	1.03979	0.573736
chr3	19032144	19063065	30922	-	ENSMUSG00000027599	2.07454	0.866635	0.466595
chr3	19125918	19211322	85405	-	ENSMUSG00000069094	4.67615	2.06648	1.06295
chr3	20021970	20054995	33026	-	ENSMUSG00000019528	1.09217	0.632877	0.276555
chr3	26996144	27052800	56657	-	ENSMUSG00000027699	5.0144	1.20542	0.868136
chr3	30523189	30546740	23552	-	ENSMUSG00000027702	2.26164	1.9736	0.852925
chr3	30798217	30868337	70121	-	ENSMUSG00000037652	2.10873	1.11348	0.551416
chr3	32233716	32264587	30872	-	ENSMUSG00000027663	0.777033	0.384167	0.11721
chr3	32482450	32515457	33008	-	ENSMUSG00000027669	1.52645	1.05146	0.370735
chr3	32626419	32635677	9259	-	ENSMUSG00000037531	2.51683	1.00107	0.518622
chr3	33956680	33980248	23569	-	ENSMUSG00000027679	3.24757	1.47978	0.69634
chr3	35858231	35899600	41370	-	ENSMUSG00000027709	1.81186	0.893033	0.550972
chr3	36347846	36374809	26964	-	ENSMUSG00000027712	0.77149	0.25576	0.164633
chr3	36463787	36470918	7132	-	ENSMUSG00000027715	1.48911	0.499269	0.344895
chr3	36472065	36512311	40247	-	ENSMUSG00000037325	0.591144	0.227753	0.194606
chr3	37207549	37211368	3820	-	ENSMUSG00000045031	0.139761	0.0686695	0.0336051
chr3	37613112	37623282	10171	-	ENSMUSG00000058174	0.0928644	0.0246051	0.0672991
chr3	38348183	38383738	35556	-	ENSMUSG00000044864	0.616819	0.490416	0.171594
chr3	40622094	40650776	28683	-	ENSMUSG00000025759	2.77622	0.880993	0.545482
chr3	40870248	40886968	16721	-	ENSMUSG00000049940	2.73843	1.17936	0.596924
chr3	41430627	41546436	115810	-	ENSMUSG00000059834	3.41087	0.826429	1.46831
chr3	46246119	46251863	5745	-	ENSMUSG00000090919	0.0498792	0.0500041	0.0234099
chr3	51192335	51200469	8135	-	ENSMUSG00000037161	0.305262	0.234814	0.027596
chr3	51209401	51212877	3477	-	ENSMUSG00000037152	1.13194	0.582125	0.229745
chr3	51319240	51364745	45506	-	ENSMUSG00000037111	0.44558	0.146663	0.0977661
chr3	51491535	51908928	417394	-	ENSMUSG00000061143	0.253361	0.274931	0.0775161
chr3	52786045	52821145	35101	-	ENSMUSG00000027742	0.677233	0.215488	0.191307
chr3	53255918	53267180	11263	-	ENSMUSG00000042997	0.935966	0.368427	0.298455
chr3	53317860	53461277	143418	-	ENSMUSG00000037016	0.392955	0.458214	0.226934
chr3	53657298	53667729	10432	-	ENSMUSG00000027746	1.66836	0.744693	0.352968
chr3	54532601	54539286	6686	-	ENSMUSG00000027752	1.17567	0.622476	0.264486
chr3	54607037	54611713	4677	-	ENSMUSG00000036615	0.167376	0.148734	0.0335524
chr3	54849391	54858977	9587	-	ENSMUSG00000027793	0.0713997	0.0300474	0.0549164
chr3	55429120	55987623	558504	-	ENSMUSG00000027799	2.25775	0.313745	0.793358
chr3	57259566	57379832	120267	-	ENSMUSG00000027803	1.8223	1.80196	0.510525
chr3	57448271	57455606	7336	-	ENSMUSG00000036513	2.23096	1.17684	0.457198
chr3	57645817	57651679	5863	-	ENSMUSG00000027805	1.73202	0.706881	0.364572
chr3	58325893	58329806	3914	-	ENSMUSG00000027808	1.23287	0.502359	0.172264
chr3	58478871	58496310	17440	-	ENSMUSG00000036432	0.688978	0.290538	0.0714457
chr3	58900370	58905743	5374	-	ENSMUSG00000050075	0.31198	0.391421	0.0849652
chr3	58918547	58957414	38868	-	ENSMUSG00000036381	1.47674	1.70946	0.271121
chr3	58982845	58999026	16182	-	ENSMUSG00000051431	1.15713	1.26162	0.261645
chr3	59011814	59014804	2991	-	ENSMUSG00000036362	1.4059	1.67666	0.308857
chr3	62272564	62310910	38347	-	ENSMUSG00000027770	4.17165	1.86385	1.04102
chr3	63500156	63654913	154758	-	ENSMUSG00000036834	3.47946	2.21057	1.09542
chr3	63718618	63733307	14690	-	ENSMUSG00000048581	0.257939	0.130004	0.0882408
chr3	64341483	64363740	22258	-	ENSMUSG00000090581	0.00917377	0.0147702	0.0121983
chr3	65183579	65196475	12897	-	ENSMUSG00000027828	3.50371	1.66784	0.643233
chr3	67261921	67267829	5909	-	ENSMUSG00000047557	1.05084	0.680286	0.239733
chr3	68839216	68848664	9449	-	ENSMUSG00000034317	2.98453	0.9153	0.497402
chr3	68876143	68931014	54872	-	ENSMUSG00000027782	6.43264	2.28293	1.1124
chr3	69378108	69402783	24676	-	ENSMUSG00000043300	0.774042	0.199183	0.279684
chr3	75320412	75360721	40310	-	ENSMUSG00000027835	9.00813	3.41108	1.87133
chr3	75680306	75760753	80448	-	ENSMUSG00000034109	3.92756	1.01827	0.514879
chr3	78866451	78977120	110670	-	ENSMUSG00000062232	5.7848	2.76415	1.42955
chr3	79259893	79371601	111709	-	ENSMUSG00000061175	1.03377	0.745281	0.328057
chr3	79407710	79432689	24980	-	ENSMUSG00000027809	1.96683	0.737237	0.456812
chr3	79617075	79646584	29510	-	ENSMUSG00000027956	2.00735	3.18257	0.759682
chr3	83640194	83645530	5337	-	ENSMUSG00000027995	0.222796	0.310254	0.0824882
chr3	83702209	83844083	141875	-	ENSMUSG00000033767	0.707355	0.732342	0.273158
chr3	83891856	83959708	67853	-	ENSMUSG00000033752	0.900958	0.438638	0.400043
chr3	85797732	85806413	8682	-	ENSMUSG00000049013	1.2954	0.697388	0.72319
chr3	85941862	85946590	4729	-	ENSMUSG00000028081	3.11504	1.17562	0.561198
chr3	86349503	86352205	2703	-	ENSMUSG00000057777	0.33949	0.165777	0.0707027
chr3	86590072	86724806	134735	-	ENSMUSG00000028078	1.30368	1.85557	0.443557
chr3	87662825	87689484	26660	-	ENSMUSG00000004895	2.55175	1.03757	0.426559
chr3	87726523	87734117	7595	-	ENSMUSG00000004896	1.49592	0.410258	0.25127
chr3	88046796	88091139	44344	-	ENSMUSG00000104445	1.84868	0.382493	0.322745
chr3	88198065	88214238	16174	-	ENSMUSG00000028066	0.749356	0.311395	0.205831
chr3	88285071	88307254	22184	-	ENSMUSG00000028063	1.41607	0.181587	0.190678
chr3	88345951	88352201	6251	-	ENSMUSG00000008601	0.801472	0.280439	0.124969
chr3	88353741	88356849	3109	-	ENSMUSG00000028062	4.2601	2.19813	0.796219
chr3	88709029	88717872	8844	-	ENSMUSG00000068922	1.44622	0.471515	0.237228
chr3	88724725	88754204	29480	-	ENSMUSG00000068921	1.10044	0.388677	0.18271
chr3	88887901	88897285	9385	-	ENSMUSG00000041263	0.283319	0.121858	0.0213381
chr3	88897510	88905867	8358	-	ENSMUSG00000059743	2.10868	1.36551	0.206507
chr3	88950697	88964079	13383	-	ENSMUSG00000028051	0.119885	0.0588775	0.0324224
chr3	89013003	89018257	5255	-	ENSMUSG00000064068	0.890564	0.328057	0.164233
chr3	89038099	89049819	11721	-	ENSMUSG00000042766	0.948702	0.246907	0.157038
chr3	89072168	89074492	2325	-	ENSMUSG00000027953	0.276694	0.307615	0.0777667
chr3	89118873	89126801	7929	-	ENSMUSG00000028039	0.0719919	0.109518	0.018171
chr3	89137315	89141950	4636	-	ENSMUSG00000028040	0.316862	0.325547	0.0833478
chr3	89142934	89153932	10999	-	ENSMUSG00000028041	0.236219	0.236325	0.0584694
chr3	89205818	89215791	9974	-	ENSMUSG00000042642	1.36738	0.74045	0.293035
chr3	89219394	89222213	2820	-	ENSMUSG00000028044	3.75136	1.1976	0.856505
chr3	89557370	89568554	11185	-	ENSMUSG00000027950	4.08357	0.560284	0.290843
chr3	89673246	89717084	43839	-	ENSMUSG00000027947	0.594639	0.826747	0.0572501
chr3	89743403	89767430	24028	-	ENSMUSG00000060671	0.841401	0.695225	0.120405
chr3	89799379	89802608	3230	-	ENSMUSG00000027944	1.05095	0.530753	0.129297
chr3	89803511	89856437	52927	-	ENSMUSG00000042520	5.16075	1.75544	1.0156
chr3	90189155	90193849	4695	-	ENSMUSG00000027932	0.275681	0.138745	0.0347097
chr3	90254514	90269788	15275	-	ENSMUSG00000027931	1.11381	0.482628	0.256069
chr3	90291948	90294935	2988	-	ENSMUSG00000001018	0.489352	0.212984	0.118721
chr3	90302880	90313365	10486	-	ENSMUSG00000001017	2.61202	1.38536	0.615322
chr3	90314956	90318252	3297	-	ENSMUSG00000044080	0.822916	1.04052	0.102065
chr3	93978334	93982115	3782	-	ENSMUSG00000074424	0.0948945	0.0948945	0.0948945
chr3	94237088	94240538	3451	-	ENSMUSG00000028141	8.34381	0.279237	0.920098
chr3	94301466	94386624	85159	-	ENSMUSG00000028136	2.40018	1.05597	0.570221
chr3	94416681	94462728	46048	-	ENSMUSG00000005968	0.49584	0.163009	0.183574
chr3	94563992	94590437	26446	-	ENSMUSG00000068876	0.283391	0.0388265	0.0638168
chr3	94688246	94690880	2635	-	ENSMUSG00000005779	3.93107	1.26391	0.604142
chr3	94810624	94819359	8736	-	ENSMUSG00000019338	0.527366	0.305954	0.114654
chr3	94836627	94846467	9841	-	ENSMUSG00000005625	3.29937	1.36189	0.537558
chr3	94862470	94910780	48311	-	ENSMUSG00000028126	4.06082	1.10684	0.544465
chr3	94933641	94937934	4294	-	ENSMUSG00000092607	2.14443	0.822736	0.369203
chr3	95022466	95032599	10134	-	ENSMUSG00000053192	4.30351	0.955086	0.746119
chr3	95045215	95055115	9901	-	ENSMUSG00000028115	1.33092	0.495748	0.149295
chr3	95057596	95085998	28403	-	ENSMUSG00000015711	1.52934	1.02793	0.44516
chr3	95127447	95161124	33678	-	ENSMUSG00000015697	3.18129	1.36613	0.595345
chr3	95543897	95558900	15004	-	ENSMUSG00000028107	3.08955	0.982888	0.74483
chr3	95563796	95622876	59081	-	ENSMUSG00000028106	4.12234	1.43077	0.782196
chr3	95792763	95799762	7000	-	ENSMUSG00000015745	1.27067	0.444064	0.169352
chr3	95803755	95862378	58624	-	ENSMUSG00000015747	2.94632	0.828475	0.497999
chr3	96381797	96398081	16285	-	ENSMUSG00000028104	4.67844	0.430401	1.52911
chr3	96509815	96512483	2669	-	ENSMUSG00000028100	0.158549	0.104413	0.0351024
chr3	96674989	96709221	34233	-	ENSMUSG00000028096	3.263	1.35851	0.899759
chr3	97008551	97031287	22737	-	ENSMUSG00000038256	0.692253	0.476122	0.278937
chr3	97364671	97414113	49443	-	ENSMUSG00000028089	1.85924	0.956365	0.462364
chr3	97493752	97692630	198879	-	ENSMUSG00000038170	0.545251	0.414334	0.140153
chr3	98117094	98143892	26799	-	ENSMUSG00000053398	0.716432	0.543148	0.0983538
chr3	99942103	99966326	24224	-	ENSMUSG00000033285	4.96342	1.89244	0.873933
chr3	100366127	100489396	123270	-	ENSMUSG00000008763	3.74989	2.02431	0.789897
chr3	100742783	100773586	30804	-	ENSMUSG00000033222	1.48828	0.641052	0.374946
chr3	100844159	100914089	69931	-	ENSMUSG00000027864	2.45594	2.31073	0.747415
chr3	101079831	101091862	12032	-	ENSMUSG00000027863	0.253621	0.888672	0.108934
chr3	101380146	101408580	28435	-	ENSMUSG00000033161	1.41058	0.71449	0.41453
chr3	101616999	101640146	23148	-	ENSMUSG00000044313	0.172307	0.1103	0.0286448
chr3	101659694	101728376	68683	-	ENSMUSG00000033147	1.64539	0.070197	0.207109
chr3	101960619	102008616	47998	-	ENSMUSG00000027860	2.92439	0.920998	0.743209
chr3	102622422	102740023	117602	-	ENSMUSG00000027855	0.758059	0.197959	0.224848
chr3	103539317	103541924	2608	-	ENSMUSG00000027848	1.13355	0.357001	0.127624
chr3	103543738	103595486	51749	-	ENSMUSG00000008730	2.06379	0.861325	0.620371
chr3	103604528	103613310	8783	-	ENSMUSG00000027845	1.26055	0.544666	0.306074
chr3	103817188	104024329	207142	-	ENSMUSG00000052539	3.25878	2.18378	0.771949
chr3	104257906	104315779	57874	-	ENSMUSG00000032913	1.81852	0.795023	0.522312
chr3	104597750	104621481	23732	-	ENSMUSG00000002227	3.1767	1.47169	0.684382
chr3	104625703	104667423	41721	-	ENSMUSG00000070372	5.37339	1.92875	1.0453
chr3	105481380	105490489	9110	-	ENSMUSG00000027905	1.58504	0.69531	0.397296
chr3	105531200	105604254	73055	-	ENSMUSG00000068798	3.16476	1.70519	0.822979
chr3	105745781	105763166	17386	-	ENSMUSG00000000563	2.84362	1.06593	0.52324
chr3	105950472	105970482	20011	-	ENSMUSG00000040809	0.0103019	0.00470814	0.00470814
chr3	107129028	107136207	7180	-	ENSMUSG00000048109	2.08149	1.00287	0.382973
chr3	107415450	107434628	19179	-	ENSMUSG00000014601	1.03496	0.305428	0.253089
chr3	107729252	107734663	5412	-	ENSMUSG00000004035	0.2873	0.147198	0.0439919
chr3	107766614	107772076	5463	-	ENSMUSG00000004038	0.293314	0.591519	0.0283077
chr3	107784620	107789354	4735	-	ENSMUSG00000040562	0.410947	1.07621	0.0918709
chr3	107815168	107820891	5724	-	ENSMUSG00000058135	0.509957	0.414353	0.0931063
chr3	107910217	107949032	38816	-	ENSMUSG00000000001	3.97533	1.45658	0.794846
chr3	107998689	108003752	5064	-	ENSMUSG00000048796	0.312402	0.138363	0.0583099
chr3	108005173	108013852	8680	-	ENSMUSG00000048997	0.505291	0.221731	0.104379
chr3	108193766	108218412	24647	-	ENSMUSG00000068740	0.121625	0.0840838	0.0248105
chr3	108229530	108248087	18558	-	ENSMUSG00000068739	1.40777	1.08218	0.226062
chr3	108359343	108365384	6042	-	ENSMUSG00000068732	1.87931	0.904467	0.400547
chr3	108481556	108525217	43662	-	ENSMUSG00000027883	1.07418	0.662972	0.335016
chr3	108596098	108643420	47323	-	ENSMUSG00000027882	1.67887	1.04679	0.473265
chr3	108705725	108714622	8898	-	ENSMUSG00000027881	5.12051	2.24715	1.09692
chr3	110049028	110053916	4889	-	ENSMUSG00000049300	1.57968	0.702809	0.444746
chr3	113272763	113333067	60305	-	ENSMUSG00000027981	3.64039	1.46724	0.769771
chr3	115413351	115417973	4623	-	ENSMUSG00000045092	0.0235325	2.2656	0.0141118
chr3	115641891	115710324	68434	-	ENSMUSG00000054414	3.06803	1.29704	0.569989
chr3	115975471	116126950	151480	-	ENSMUSG00000033502	0.921516	0.68458	0.278532
chr3	116191882	116211093	19212	-	ENSMUSG00000000339	2.33139	1.01677	0.423005
chr3	116284254	116317505	33252	-	ENSMUSG00000033439	1.7821	0.782512	0.4022
chr3	116334085	116365595	31511	-	ENSMUSG00000089911	2.83162	1.37745	0.528277
chr3	116373716	116415198	41483	-	ENSMUSG00000027957	1.48699	0.568682	0.35349
chr3	116442917	116511084	68168	-	ENSMUSG00000033400	1.79467	0.576211	0.341008
chr3	117484415	117571854	87440	-	ENSMUSG00000028007	0.827974	0.368968	0.137229
chr3	119421464	119486306	64843	-	ENSMUSG00000028134	5.7891	2.64762	1.97683
chr3	120858320	120874613	16294	-	ENSMUSG00000028133	0.385363	0.244999	0.199634
chr3	121162446	121235262	72817	-	ENSMUSG00000039865	1.79936	0.699511	0.206985
chr3	121461828	121518133	56306	-	ENSMUSG00000028127	2.86169	2.32984	0.862576
chr3	122241637	122322585	80949	-	ENSMUSG00000039735	3.35513	1.70227	1.05698
chr3	122636519	122687365	50847	-	ENSMUSG00000039701	2.56794	1.10227	0.509677
chr3	122779437	122939067	159631	-	ENSMUSG00000050315	0.721478	0.106143	0.10039
chr3	123071213	123088908	17696	-	ENSMUSG00000028114	2.29491	1.0296	0.581061
chr3	125568261	125659571	91311	-	ENSMUSG00000032854	0.629913	0.13342	0.172131
chr3	126624525	127202033	577509	-	ENSMUSG00000032826	1.25325	0.791822	0.348983
chr3	127239632	127256267	16636	-	ENSMUSG00000027968	3.43586	1.68777	0.598811
chr3	127510183	127540410	30228	-	ENSMUSG00000074238	1.68844	0.813171	0.404963
chr3	127572606	127599241	26636	-	ENSMUSG00000050549	0.194145	0.0763637	0.0730246
chr3	129511493	129525423	13931	-	ENSMUSG00000028012	9.73796	2.21541	1.1426
chr3	129527830	129534314	6485	-	ENSMUSG00000028010	6.11992	1.91465	1.18048
chr3	129686103	129763825	77723	-	ENSMUSG00000001052	2.7232	1.28505	0.573191
chr3	130398835	130412362	13528	-	ENSMUSG00000041084	3.50688	1.89723	0.761727
chr3	130429749	130433247	3499	-	ENSMUSG00000062006	4.96273	2.00939	0.988296
chr3	130936342	130974955	38614	-	ENSMUSG00000027984	1.03478	1.19239	0.356443
chr3	130993409	131006145	12737	-	ENSMUSG00000027983	0.0325253	0.0178687	0.0173993
chr3	131021904	131047841	25938	-	ENSMUSG00000050931	2.02059	0.318081	0.456123
chr3	132323462	132346843	23382	-	ENSMUSG00000028029	5.93097	2.42152	1.36636
chr3	132545659	132613255	67597	-	ENSMUSG00000040998	0.269802	0.12026	0.0906792
chr3	132645515	132754997	109483	-	ENSMUSG00000028018	2.53234	1.37991	0.939863
chr3	133126641	133207354	80714	-	ENSMUSG00000040943	9.19931	5.30968	2.47091
chr3	135069376	135086397	17022	-	ENSMUSG00000028165	2.02368	0.71264	0.518731
chr3	135247619	135354511	106893	-	ENSMUSG00000028163	4.54417	0.427835	0.939486
chr3	137593970	137644513	50544	-	ENSMUSG00000028159	1.92806	1.03171	1.14017
chr3	137752819	137806352	53534	-	ENSMUSG00000028158	1.30228	0.35705	0.343805
chr3	138121924	138152346	30423	-	ENSMUSG00000005813	3.2146	1.27286	0.636494
chr3	138588870	138738163	149294	-	ENSMUSG00000028149	2.81748	1.30961	0.965853
chr3	141902549	142058660	156112	-	ENSMUSG00000028273	4.43109	1.56907	1.22083
chr3	142453866	142544968	91103	-	ENSMUSG00000004591	6.85137	2.86184	1.63137
chr3	144094071	144233180	139110	-	ENSMUSG00000040151	1.82456	0.79212	0.420957
chr3	144346642	144383287	36646	-	ENSMUSG00000037062	1.44654	0.689566	0.31491
chr3	144485587	144512266	26680	-	ENSMUSG00000037033	0.261728	0.0935287	0.083788
chr3	145309935	145312949	3015	-	ENSMUSG00000028195	4.93512	0.235573	0.431104
chr3	146120167	146162717	42551	-	ENSMUSG00000028188	0.556151	0.221455	0.182968
chr3	146169310	146184387	15078	-	ENSMUSG00000028187	3.27386	1.34021	0.781521
chr3	146392543	146475910	83368	-	ENSMUSG00000005034	2.20588	0.932856	0.638408
chr3	148478550	148652444	173895	-	ENSMUSG00000028184	2.39822	0.656514	1.09764
chr3	151899948	151929284	29337	-	ENSMUSG00000039103	2.58101	0.545689	0.407449
chr3	151936424	152003371	66948	-	ENSMUSG00000054942	2.00107	0.875071	0.461118
chr3	152125779	152331104	205326	-	ENSMUSG00000039058	0.355449	0.117286	0.0421041
chr3	152865473	153388097	522625	-	ENSMUSG00000052544	2.28551	0.966751	0.609155
chr3	153520111	153569102	48992	-	ENSMUSG00000005493	0.536369	0.166368	0.0943557
chr3	153570253	153575957	5705	-	ENSMUSG00000038975	10.931	4.17318	2.05222
chr3	153585323	153607396	22074	-	ENSMUSG00000062908	1.85207	1.67944	0.520905
chr3	154239484	154260062	20579	-	ENSMUSG00000047583	0.704438	0.661349	0.225313
chr3	154747883	154756342	8460	-	ENSMUSG00000053870	1.22199	1.04131	0.264476
chr3	157557212	157588027	30816	-	ENSMUSG00000028179	2.84853	1.08426	0.43768
chr3	157673457	157699603	26147	-	ENSMUSG00000055436	5.46858	2.02724	1.04332
chr4	3502026	3543770	41745	+	ENSMUSG00000028233	4.36783	1.66673	0.932756
chr4	3605268	3718759	113492	+	ENSMUSG00000042228	1.7874	0.826039	0.513604
chr4	6118252	6146935	28684	+	ENSMUSG00000028243	3.13404	1.68834	0.807829
chr4	6292827	6323269	30443	+	ENSMUSG00000028249	1.84773	0.846102	0.392431
chr4	8462791	8534849	72059	+	ENSMUSG00000047187	4.19104	2.22938	0.990923
chr4	8617553	8793956	176404	+	ENSMUSG00000041235	3.38336	0.969496	0.86784
chr4	10801645	10826570	24926	+	ENSMUSG00000059482	1.54052	0.820048	0.377448
chr4	11083588	11101524	17937	+	ENSMUSG00000028211	0.546456	0.323272	0.0955365
chr4	11118501	11131926	13426	+	ENSMUSG00000028212	2.17543	1.01286	0.425649
chr4	11413105	11478290	65186	+	ENSMUSG00000040720	3.46897	1.46992	0.780021
chr4	11486119	11542954	56836	+	ENSMUSG00000078773	1.38305	0.80577	0.432984
chr4	12016517	12023418	6902	+	ENSMUSG00000052137	0.398862	0.221091	0.0891385
chr4	14791366	14842407	51042	+	ENSMUSG00000028221	1.40039	1.98163	0.438816
chr4	15192967	15213900	20934	+	ENSMUSG00000043252	5.56058	2.28846	0.836193
chr4	15885114	15919736	34623	+	ENSMUSG00000028224	1.75648	1.03092	0.456144
chr4	19502214	19534079	31866	+	ENSMUSG00000028229	1.58032	0.688715	0.387577
chr4	19935390	19957932	22543	+	ENSMUSG00000073988	0.203459	0.24981	0.0653762
chr4	19969199	19993258	24060	+	ENSMUSG00000073987	0.491638	0.29391	0.129048
chr4	21654850	21677693	22844	+	ENSMUSG00000028252	2.86682	1.03447	0.554387
chr4	21703417	21765019	61603	+	ENSMUSG00000040455	2.47388	1.43003	0.61527
chr4	21774730	21803622	28893	+	ENSMUSG00000028248	3.29179	1.37971	0.822086
chr4	21806822	21839273	32452	+	ENSMUSG00000028247	1.77505	0.577516	0.338619
chr4	22284712	22361193	76482	+	ENSMUSG00000040410	0.682864	0.725258	0.282044
chr4	24423609	24530095	106487	+	ENSMUSG00000045751	6.735	2.51637	1.43527
chr4	24825230	24832148	6919	+	ENSMUSG00000028261	3.82078	2.10785	0.912163
chr4	24900566	24936380	35815	+	ENSMUSG00000040372	0.987423	0.692251	0.368418
chr4	28740295	28894649	154355	+	ENSMUSG00000028289	0.349252	0.927309	0.147278
chr4	32051082	32110441	59360	+	ENSMUSG00000028284	3.82468	1.45033	0.789053
chr4	32744094	32862192	118099	+	ENSMUSG00000058006	8.97652	2.08518	1.35443
chr4	33069973	33110331	40359	+	ENSMUSG00000028278	1.84062	1.13943	0.282307
chr4	33118400	33139339	20940	+	ENSMUSG00000028277	1.37773	0.507098	0.301576
chr4	33295966	33320315	24350	+	ENSMUSG00000054679	0.26835	0.365354	0.0473463
chr4	33397286	33589585	192300	+	ENSMUSG00000028274	9.2004	3.5287	1.53744
chr4	34497864	34514157	16294	+	ENSMUSG00000028291	5.8746	2.25493	1.21547
chr4	34562207	34607416	45210	+	ENSMUSG00000028292	4.28504	1.34164	1.08093
chr4	40090298	40146042	55745	+	ENSMUSG00000028405	0.859019	0.770015	0.214475
chr4	40895569	40912335	16767	+	ENSMUSG00000028419	4.29456	1.77363	0.755826
chr4	40917976	40973025	55050	+	ENSMUSG00000028423	4.08366	1.3299	0.833884
chr4	41083054	41140403	57350	+	ENSMUSG00000036241	3.07945	1.25956	0.529937
chr4	41296029	41336799	40771	+	ENSMUSG00000028437	2.62651	1.07815	0.57012
chr4	41412181	41427959	15779	+	ENSMUSG00000028443	0.90101	0.526559	0.229849
chr4	41516827	41585191	68365	+	ENSMUSG00000061322	0.0645159	0.0240887	0.00907935
chr4	41702126	41705998	3873	+	ENSMUSG00000036073	0.18214	0.126645	0.0553187
chr4	43071856	43277759	205904	+	ENSMUSG00000028456	0.767056	0.637171	0.346653
chr4	43455149	43460947	5799	+	ENSMUSG00000028458	0.153213	0.103156	0.0350456
chr4	43506276	43508792	2517	+	ENSMUSG00000028461	0.233224	0.224903	0.0684917
chr4	43575506	43579932	4427	+	ENSMUSG00000028466	2.7555	1.07271	0.664455
chr4	43591607	43600359	8753	+	ENSMUSG00000028468	0.797818	0.293572	0.171136
chr4	43681843	43705539	23697	+	ENSMUSG00000078716	0.140954	0.17721	0.0588725
chr4	43888402	43957678	69277	+	ENSMUSG00000028476	0.290752	0.14798	0.133886
chr4	43970574	43991990	21417	+	ENSMUSG00000028480	1.31938	1.50072	0.117393
chr4	44017324	44045718	28395	+	ENSMUSG00000028478	4.28051	1.64849	0.851454
chr4	44313789	44377547	63759	+	ENSMUSG00000035683	2.6871	0.741403	0.464923
chr4	44769431	44945086	175656	+	ENSMUSG00000035649	6.677	2.92155	1.41295
chr4	44994283	45003568	9286	+	ENSMUSG00000035637	0.197975	0.246444	0.0688088
chr4	45031497	45046564	15068	+	ENSMUSG00000028318	0.905176	0.327815	0.162279
chr4	45310040	45329003	18964	+	ENSMUSG00000035601	1.86695	0.771256	0.416865
chr4	45354973	45392594	37622	+	ENSMUSG00000035572	1.34382	0.685063	0.36739
chr4	45811894	45817480	5587	+	ENSMUSG00000035561	0.194823	0.230442	0.0674899
chr4	46151383	46185274	33892	+	ENSMUSG00000028330	2.15005	0.899914	0.38092
chr4	46463989	46485395	21407	+	ENSMUSG00000028333	7.51138	3.56352	1.61665
chr4	46502201	46516310	14110	+	ENSMUSG00000028334	0.788842	0.422602	0.155391
chr4	47104825	47135914	31090	+	ENSMUSG00000039774	0.0921485	0.125162	0.0289377
chr4	47366177	47427796	61620	+	ENSMUSG00000007613	2.21731	1.07752	0.661973
chr4	47487533	47496105	8573	+	ENSMUSG00000053317	5.31658	2.96526	0.863828
chr4	48137791	48199378	61588	+	ENSMUSG00000061455	0.802877	0.347641	0.231199
chr4	48292674	48444825	152152	+	ENSMUSG00000028344	2.12711	0.580642	0.477328
chr4	48598065	48676003	77939	+	ENSMUSG00000028347	3.82352	1.23803	0.824898
chr4	48676386	48686364	9979	+	ENSMUSG00000028348	3.61058	1.07129	0.687036
chr4	53024796	53034931	10136	+	ENSMUSG00000015247	0.995762	0.67909	0.275779
chr4	53453285	53635350	182066	+	ENSMUSG00000028412	3.39176	4.02027	0.936637
chr4	53644343	53719881	75539	+	ENSMUSG00000054752	1.91128	1.07394	0.450638
chr4	53838917	53874890	35974	+	ENSMUSG00000028420	1.57478	0.694661	0.619811
chr4	54960817	55096435	135619	+	ENSMUSG00000060206	9.26377	2.43295	2.11148
chr4	55362914	55405109	42196	+	ENSMUSG00000028426	8.65598	3.22753	1.70384
chr4	56815201	56822477	7277	+	ENSMUSG00000038827	1.49087	0.621649	0.263061
chr4	57754967	57909856	154890	+	ENSMUSG00000038729	2.30935	1.97494	0.607357
chr4	58956500	58971227	14728	+	ENSMUSG00000038630	0.508573	0.329606	0.208709
chr4	59048028	59054771	6744	+	ENSMUSG00000038607	0.599675	0.317477	0.0817011
chr4	59202422	59235705	33284	+	ENSMUSG00000028381	2.36972	1.56434	0.516612
chr4	59594435	59631566	37132	+	ENSMUSG00000028383	0.811611	0.403557	0.164318
chr4	59639093	59767175	128083	+	ENSMUSG00000045071	2.85944	1.26226	0.740075
chr4	59818522	59917612	99091	+	ENSMUSG00000028385	0.791773	0.577049	0.314821
chr4	60016421	60019086	2666	+	ENSMUSG00000078689	5.74223	1.63907	0.670251
chr4	61947479	61959445	11967	+	ENSMUSG00000066152	2.22989	1.2658	0.584406
chr4	62021735	62052803	31069	+	ENSMUSG00000066150	2.1703	1.2171	0.511579
chr4	62069817	62088024	18208	+	ENSMUSG00000066148	2.40299	0.867661	0.496161
chr4	62141101	62158332	17232	+	ENSMUSG00000028392	0.40161	0.222604	0.146269
chr4	62186403	62209027	22625	+	ENSMUSG00000058046	1.27855	0.524568	0.141698
chr4	62220881	62364053	143173	+	ENSMUSG00000059810	0.194394	0.481812	0.065448
chr4	62626608	62795064	168457	+	ENSMUSG00000028358	0.931555	0.239591	0.431783
chr4	63205799	63211735	5937	+	ENSMUSG00000039105	1.37667	1.29781	0.393633
chr4	63219822	63247387	27566	+	ENSMUSG00000045917	0.252417	0.287925	0.0617604
chr4	80556590	80600205	43616	+	ENSMUSG00000048706	0.641346	0.703132	0.282968
chr4	84530231	84777822	247592	+	ENSMUSG00000038070	0.295563	0.126263	0.448447
chr4	84851360	85035283	183924	+	ENSMUSG00000028488	3.35535	6.48561	1.32159
chr4	85699819	86074286	374468	+	ENSMUSG00000066113	3.70439	0.953853	1.88594
chr4	86394459	86496506	102048	+	ENSMUSG00000038024	3.10325	1.32493	0.603635
chr4	86520318	86580726	60409	+	ENSMUSG00000038007	0.365163	0.178605	0.107335
chr4	87740534	88056915	316382	+	ENSMUSG00000038368	0.950747	0.423696	0.278539
chr4	88436799	88444107	7309	+	ENSMUSG00000099545	0.000906177	0.000906177	0.000906177
chr4	88449158	88452638	3481	+	ENSMUSG00000095101	0.00182752	0.00182752	0.00182752
chr4	88783274	88826994	43721	+	ENSMUSG00000062937	1.77287	1.34121	0.33727
chr4	94281211	94359924	78714	+	ENSMUSG00000028576	7.03822	2.29328	1.29578
chr4	94405991	94541630	135640	+	ENSMUSG00000006386	1.64945	0.354288	0.357049
chr4	95224198	95593630	369433	+	ENSMUSG00000028573	1.71528	0.656401	0.66627
chr4	95634070	95690965	56896	+	ENSMUSG00000028572	2.35093	0.432917	0.537975
chr4	98062517	98386294	323778	+	ENSMUSG00000061859	1.46364	0.678215	0.326958
chr4	98393445	98405177	11733	+	ENSMUSG00000087166	11.8352	2.35647	3.29463
chr4	98590501	98602224	11724	+	ENSMUSG00000028560	4.52005	1.91349	1.08574
chr4	98697646	98712802	15157	+	ENSMUSG00000028553	3.67643	2.30848	1.21613
chr4	99322990	99325362	2373	+	ENSMUSG00000067261	0.686665	0.278639	0.358827
chr4	99382321	99430151	47831	+	ENSMUSG00000073792	1.62144	1.10174	0.440367
chr4	99602056	99659899	57844	+	ENSMUSG00000025791	0.426635	0.20315	0.152075
chr4	100449284	100676353	227070	+	ENSMUSG00000028532	1.36296	3.65585	0.851507
[truncated: 32,595 more rows]

## Sheet: Description
Estimated transcription velocity with TT-seq and MINUTE-ChIP Pol II S5p
The ratios of TT-seq / Pol II-S5p, as velocity approximations, were scaled to the actual unit (kb/min) according to the median velocities recalculated from the GRO-seq Cdk9 inhibition time series dataset (Jonksers et al. 2014)
