# Supplementary material for: Distinct transcription kinetics of pluripotent cell states
Source: Mol Syst Biol. 2022 Jan 12;18(1):e10407. doi: 10.15252/msb.202110407 (PMC8754154; doi:10.15252/msb.202110407)
Supplement: Supplementary file 3 — Table EV2 [file MSB-18-e10407-s002.xlsx]

## Sheet: Table EV2
	gene_id	gene_name	groud_state_2i	groud_state_SL2i	paused_state_mTORi	FRNA_2i_2d_log2FC	FRNA_SL2i_2d_log2FC	FRNA_mTORi_1d_log2FC
1	ENSMUSG00000000031	H19	Up	NA	NA	3.89338	0.871555	-0.460755
2	ENSMUSG00000000142	Axin2	Up	NA	NA	2.7498	0.32687	0.319782
3	ENSMUSG00000000486	Sept1	Down	Down	NA	-1.96121	-0.919701	0.501222
4	ENSMUSG00000000544	Gpa33	Up	Up	NA	2.09274	1.6414	0.327827
5	ENSMUSG00000000552	Zfp385a	Up	NA	NA	0.782819	0.454672	-0.762121
6	ENSMUSG00000000555	Itga5	Down	NA	NA	-1.21927	-0.557666	-0.0194871
7	ENSMUSG00000000631	Myo18a	Down	NA	NA	-1.1283	-0.440212	0.293589
8	ENSMUSG00000000730	Dnmt3l	Down	Down	NA	-3.71921	-2.49813	0.102866
9	ENSMUSG00000000823	Znf512b	Down	Down	NA	-1.04391	-1.13672	0.465262
10	ENSMUSG00000000958	Slc7a7	Down	Down	NA	-1.9444	-2.85211	0.28087
11	ENSMUSG00000001025	S100a6	Down	NA	NA	-2.80111	-1.63073	-0.961788
12	ENSMUSG00000001036	Epn2	Up	Up	NA	1.13441	0.933896	0.303375
13	ENSMUSG00000001053	N4bp3	Down	Down	NA	-1.23747	-1.1354	0.0801367
14	ENSMUSG00000001089	Luzp1	Down	NA	NA	-0.797606	-0.39011	-0.213172
15	ENSMUSG00000001228	Uhrf1	Up	Up	NA	1.09903	0.696288	0.0467058
16	ENSMUSG00000001270	Ckb	Up	Up	NA	2.54571	2.40715	-0.553891
17	ENSMUSG00000001288	Rarg	Down	Down	NA	-3.27536	-3.2812	0.606482
18	ENSMUSG00000001435	Col18a1	Down	Down	NA	-2.7811	-2.06794	0.162823
19	ENSMUSG00000001507	Itga3	Down	Down	NA	-1.53619	-1.77889	0.622691
20	ENSMUSG00000001604	Tcea3	Down	Down	NA	-3.04	-2.93279	0.521105
21	ENSMUSG00000001985	Grik3	Up	NA	Up	0.756498	0.312246	0.869574
22	ENSMUSG00000002052	Supt6	Down	NA	NA	-0.626445	-0.528589	0.256265
23	ENSMUSG00000002068	Ccne1	Down	Down	NA	-1.29894	-0.969257	-0.466275
24	ENSMUSG00000002233	Rhoc	Down	NA	NA	-1.25466	-0.663871	0.328368
25	ENSMUSG00000002265	Peg3	Down	Down	NA	-1.26032	-2.03115	0.392308
26	ENSMUSG00000002393	Nr2f6	Down	NA	NA	-1.08042	-0.485245	0.0204613
27	ENSMUSG00000002489	Tiam1	Up	NA	NA	1.0163	0.228405	0.069239
28	ENSMUSG00000002741	Ykt6	Down	NA	NA	-0.762833	-0.420605	-0.691966
29	ENSMUSG00000002885	Cd97	Down	NA	NA	-1.00819	-0.756502	0.644602
30	ENSMUSG00000002980	Bcam	Down	NA	NA	-1.59458	-0.204266	0.136324
31	ENSMUSG00000002985	Apoe	Up	NA	NA	0.804005	-0.278537	0.776518
32	ENSMUSG00000003051	Elf3	Up	Up	NA	2.01775	1.53573	-1.24042
33	ENSMUSG00000003528	Slc25a1	Up	NA	NA	0.915462	0.620887	-1.06869
34	ENSMUSG00000003847	Nfat5	Down	Down	NA	-1.24948	-0.924632	0.174181
35	ENSMUSG00000004044	Ptrf	Down	Down	NA	-0.976135	-1.06595	-0.61098
36	ENSMUSG00000004056	Akt2	Up	NA	NA	0.770307	0.601025	0.295366
37	ENSMUSG00000004085	Zak	Down	NA	NA	-0.95919	-0.482438	-1.07596
38	ENSMUSG00000004207	Psap	Up	Up	NA	0.916247	0.94343	-0.0395951
39	ENSMUSG00000004263	Atn1	Up	NA	NA	0.722029	0.463693	0.235967
40	ENSMUSG00000004270	Lpcat3	Up	NA	NA	1.38581	0.632971	-0.0863606
41	ENSMUSG00000004319	Clcn3	Up	NA	NA	0.719845	0.391904	-0.156502
42	ENSMUSG00000004451	Ralb	Up	Up	Down	0.790291	0.853354	-0.901246
43	ENSMUSG00000004568	Arhgef18	Up	NA	NA	1.12079	0.834613	0.379236
44	ENSMUSG00000004665	Cnn2	Down	NA	NA	-0.971369	-0.0571843	0.328672
45	ENSMUSG00000004891	Nes	Up	NA	NA	1.45545	0.949128	-0.663348
46	ENSMUSG00000004951	Hspb1	Down	NA	NA	-1.41313	-1.07975	0.538236
47	ENSMUSG00000005148	Klf5	Down	Down	NA	-0.917006	-0.765035	0.309587
48	ENSMUSG00000005360	Slc1a3	Down	Down	NA	-3.52995	-2.35558	0.329805
49	ENSMUSG00000005397	Nid1	Up	Up	NA	1.51121	1.92445	0.637225
50	ENSMUSG00000005672	Kit	Up	Up	NA	1.91882	1.65989	-0.19569
51	ENSMUSG00000005802	Slc30a4	Down	NA	NA	-1.74543	0.462391	-0.0296294
52	ENSMUSG00000005892	Trh	Down	Down	NA	-1.31851	-3.00814	0.453035
53	ENSMUSG00000006056	Calcoco2	Up	Up	NA	3.41188	3.5088	-0.998437
54	ENSMUSG00000006219	Fblim1	Down	NA	NA	-0.942742	-0.619795	0.334727
55	ENSMUSG00000006369	Fbln1	Up	NA	NA	1.89809	0.675744	-0.613554
56	ENSMUSG00000006373	Pgrmc1	Down	NA	NA	-1.18219	-0.605809	-0.374525
57	ENSMUSG00000006378	Gcat	Up	NA	NA	1.28404	0.532124	0.138221
58	ENSMUSG00000006398	Cdc20	Down	NA	NA	-0.865532	-0.503874	-0.0512534
59	ENSMUSG00000006445	Epha2	Down	Down	NA	-2.49182	-1.53557	-0.0830428
60	ENSMUSG00000006649	Nphs1	Down	Down	Up	-3.79972	-3.56514	1.49782
61	ENSMUSG00000006651	Aplp1	Down	Down	NA	-2.19422	-1.92292	0.654061
62	ENSMUSG00000006930	Hap1	Up	NA	NA	0.92138	0.705139	0.485175
63	ENSMUSG00000007039	Ddah2	Up	NA	NA	1.14787	0.733215	0.513568
64	ENSMUSG00000008140	Emc10	Up	NA	NA	0.846543	0.260021	-0.0672779
65	ENSMUSG00000009670	Tex11	Down	NA	NA	-2.45833	-1.08296	-0.107214
66	ENSMUSG00000009894	Snap47	Down	NA	NA	-1.06455	-0.365224	0.0726687
67	ENSMUSG00000010154	Spire2	Down	Down	NA	-1.28175	-1.27121	0.599638
68	ENSMUSG00000010342	Tex14	Down	NA	NA	-1.39399	-0.346827	0.559796
69	ENSMUSG00000010830	Kdelr3	Down	Down	NA	-1.42841	-1.26783	-0.445236
70	ENSMUSG00000011179	Odc1	Down	NA	NA	-1.22179	-0.693172	-0.483827
71	ENSMUSG00000011256	Adam19	Up	NA	NA	1.05596	0.0555097	0.0853894
72	ENSMUSG00000011751	Sptbn4	Down	NA	NA	-1.1857	-0.404996	-0.259302
73	ENSMUSG00000012396	Nanog	Up	Up	NA	0.694766	1.14192	-0.251133
74	ENSMUSG00000012429	Mplkip	Down	NA	NA	-1.15839	-0.268453	0.193436
75	ENSMUSG00000012443	Kif11	Down	NA	NA	-0.653489	-0.198648	0.176673
76	ENSMUSG00000013033	Lphn1	Down	Down	NA	-1.23958	-1.02142	0.0524842
77	ENSMUSG00000014243	Zswim7	Down	NA	NA	-1.53716	-0.653473	-0.173026
78	ENSMUSG00000014444	Piezo1	Down	Down	NA	-1.04472	-0.849142	0.021619
79	ENSMUSG00000014592	Camta1	Down	NA	NA	-1.18217	-0.891803	-0.661501
80	ENSMUSG00000014668	Chfr	Up	NA	NA	1.48489	0.600584	0.552081
81	ENSMUSG00000014907	Naf1	Down	NA	NA	-0.79431	-0.394014	-0.00385723
82	ENSMUSG00000015305	Sash1	Up	NA	NA	1.61247	0.649339	0.0408901
83	ENSMUSG00000015354	Pcolce2	Down	NA	NA	-1.18997	-0.349287	-0.0571802
84	ENSMUSG00000015568	Lpl	Up	NA	NA	1.36703	1.25694	-0.514368
85	ENSMUSG00000015605	Srf	Down	NA	NA	-1.22602	-0.525805	-0.0167535
86	ENSMUSG00000015932	Dstn	Down	NA	NA	-0.844566	-0.33383	-0.596516
87	ENSMUSG00000015937	H2afy	Up	NA	NA	0.951026	0.526082	-0.127853
88	ENSMUSG00000016487	Ppfibp1	Down	NA	NA	-0.740903	-0.257097	-0.494976
89	ENSMUSG00000016534	Lamp2	Up	Up	NA	1.20151	0.835556	0.354489
90	ENSMUSG00000016921	Srsf6	Down	NA	NA	-0.835037	-0.569865	0.011869
91	ENSMUSG00000017144	Rnd3	Up	Up	NA	1.87737	1.31384	0.0365281
92	ENSMUSG00000017639	Rab11fip4	Up	Up	NA	1.11322	1.13219	-0.464926
93	ENSMUSG00000017670	Elmo2	Up	NA	NA	0.794442	0.404756	0.205213
94	ENSMUSG00000017754	Pltp	Up	NA	NA	1.15125	0.631575	-0.126866
95	ENSMUSG00000017756	Slc12a7	Up	NA	NA	0.925202	0.53898	0.383358
96	ENSMUSG00000017760	Ctsa	Up	Up	NA	1.65457	1.06153	0.812732
97	ENSMUSG00000017765	Slc12a4	Down	NA	NA	-0.898565	-0.268866	-0.18794
98	ENSMUSG00000017774	Myo1c	Down	NA	NA	-1.2488	-0.111189	-0.579729
99	ENSMUSG00000018362	Kpna2	Down	NA	NA	-0.996764	-0.234583	-0.385625
100	ENSMUSG00000018428	Akap1	Up	NA	NA	0.670216	0.655955	-0.0228606
101	ENSMUSG00000018474	Chd3	Up	NA	NA	1.29393	0.202273	0.227596
102	ENSMUSG00000018567	Gabarap	Up	NA	NA	0.893638	0.471692	0.210362
103	ENSMUSG00000018865	Sult4a1	Down	NA	NA	-1.6424	-0.815196	0.210401
104	ENSMUSG00000018906	P4ha2	Down	NA	NA	-1.79443	-0.749486	-1.06839
105	ENSMUSG00000019087	Atp6ap1	Up	NA	NA	1.17411	0.536736	0.00517049
106	ENSMUSG00000019564	Arid3a	Up	NA	NA	0.932358	0.318807	-0.319584
107	ENSMUSG00000019810	Fuca2	Up	NA	NA	1.10185	0.791165	-0.183286
108	ENSMUSG00000019817	Plagl1	Up	Up	NA	3.6237	3.07281	-0.429725
109	ENSMUSG00000019843	Fyn	Down	NA	NA	-1.08572	-0.450564	-0.744144
110	ENSMUSG00000019849	Prep	Up	Up	Down	0.957979	0.779332	-0.746911
111	ENSMUSG00000019851	Perp	Down	NA	NA	-1.55491	-1.40644	-1.19211
112	ENSMUSG00000019943	Atp2b1	Up	NA	NA	1.09047	0.640332	0.131738
113	ENSMUSG00000019960	Dusp6	Down	Down	NA	-4.51919	-3.96385	0.840533
114	ENSMUSG00000019997	Ctgf	Down	NA	NA	-0.87547	-0.025329	-0.263186
115	ENSMUSG00000020020	Usp44	Down	NA	NA	-4.07379	-1.78611	-0.730498
116	ENSMUSG00000020027	Socs2	Down	NA	NA	-1.10101	-0.738282	0.618617
117	ENSMUSG00000020069	Hnrnph3	Down	NA	NA	-0.768042	-0.514502	0.0620254
118	ENSMUSG00000020156	Mum1	Up	NA	NA	1.08464	0.788367	0.0590365
119	ENSMUSG00000020176	Grb10	Down	Down	Down	-0.863079	-0.811463	-1.98404
120	ENSMUSG00000020205	Phlda1	Down	Down	NA	-3.33269	-3.63617	-0.878257
121	ENSMUSG00000020250	Txnrd1	Down	NA	NA	-1.12452	-0.545579	-0.256061
122	ENSMUSG00000020277	Pfkl	Down	NA	Down	-0.9041	-0.416437	-0.998426
123	ENSMUSG00000020330	Hmmr	Down	NA	NA	-0.885589	-0.242309	-0.32325
124	ENSMUSG00000020363	Gfpt2	Down	NA	NA	-1.69696	-0.983344	-0.378515
125	ENSMUSG00000020387	Jade2	Down	NA	NA	-1.63134	-0.982551	0.72488
126	ENSMUSG00000020396	Nefh	Down	NA	NA	-2.03606	-0.68479	-0.611389
127	ENSMUSG00000020432	Tcn2	Up	NA	NA	1.36564	0.585883	0.288933
128	ENSMUSG00000020439	Smtn	Down	NA	NA	-0.919487	-0.449591	0.298366
129	ENSMUSG00000020516	Rps6kb1	Down	NA	NA	-0.927323	-0.482724	0.143992
130	ENSMUSG00000020547	Bzw2	Down	NA	NA	-0.840553	-0.385064	-0.388924
131	ENSMUSG00000020549	Elac2	Down	NA	NA	-0.982211	-0.679066	0.00624642
132	ENSMUSG00000020611	Gna13	Up	NA	NA	0.754579	0.639597	0.189418
133	ENSMUSG00000020661	Dnmt3a	Down	Down	NA	-2.33483	-2.49916	0.169369
134	ENSMUSG00000020721	Helz	Up	NA	NA	0.653702	0.259016	0.702753
135	ENSMUSG00000020900	Myh10	Down	NA	NA	-0.681063	-0.22706	-0.378795
136	ENSMUSG00000020961	Ston2	Down	NA	NA	-1.51406	-0.894136	-0.0179428
137	ENSMUSG00000020986	Sec23a	Up	Up	NA	0.82697	0.743715	-0.00471568
138	ENSMUSG00000021127	Zfp36l1	Down	Down	NA	-1.31381	-1.06022	-0.0423349
139	ENSMUSG00000021149	Gtpbp4	Down	NA	NA	-0.960038	-0.170496	-0.270569
140	ENSMUSG00000021175	Cdca7l	Down	NA	NA	-1.18828	-0.0621528	-0.112438
141	ENSMUSG00000021242	Npc2	Up	Up	NA	1.7135	1.21791	-0.331719
142	ENSMUSG00000021277	Traf3	Down	NA	NA	-0.956427	-0.398703	-0.390244
143	ENSMUSG00000021359	Tfap2a	Up	NA	NA	2.15978	0.953826	-0.472511
144	ENSMUSG00000021464	Ror2	Up	NA	NA	1.16306	0.390486	0.359753
145	ENSMUSG00000021493	Pdlim7	Down	Down	NA	-1.49232	-1.48118	-0.344154
146	ENSMUSG00000021559	Dapk1	Down	NA	NA	-1.50499	-0.48103	0.383038
147	ENSMUSG00000021678	F2rl1	Down	Down	NA	-0.971988	-1.27399	0.379825
148	ENSMUSG00000021681	Aggf1	Down	NA	NA	-1.05633	-0.581491	-0.460021
149	ENSMUSG00000021728	Emb	Down	Down	NA	-1.13735	-0.981975	-0.335716
150	ENSMUSG00000021758	Ddx4	Down	NA	NA	-2.2174	-1.30862	0.0371648
151	ENSMUSG00000021792	Fam213a	Up	Up	NA	1.56216	1.19197	-0.0374927
152	ENSMUSG00000021806	Nid2	Down	NA	NA	-1.25409	-0.0498801	0.266023
153	ENSMUSG00000021823	Vcl	Down	NA	NA	-0.861277	-0.082509	-0.10431
154	ENSMUSG00000021848	Otx2	Down	NA	NA	-2.23839	-0.718086	-0.207548
155	ENSMUSG00000021939	Ctsb	Up	NA	NA	1.21052	0.626695	-0.455645
156	ENSMUSG00000022003	Slc25a30	Up	NA	NA	0.905253	0.790487	0.270255
157	ENSMUSG00000022037	Clu	Down	Down	NA	-1.90009	-1.3279	0.339157
158	ENSMUSG00000022203	Efs	Down	NA	NA	-1.20449	-0.853133	-1.04693
159	ENSMUSG00000022263	Trio	Up	NA	NA	0.680851	-0.0208375	-0.115472
160	ENSMUSG00000022272	Myo10	Up	Up	NA	0.607911	0.69498	-0.314323
161	ENSMUSG00000022385	Gtse1	Down	NA	NA	-0.868599	-0.491907	-0.265322
162	ENSMUSG00000022436	Sh3bp1	Up	Up	NA	1.08728	1.51599	-0.0732259
163	ENSMUSG00000022438	Parvb	Down	Down	NA	-1.6504	-1.2804	0.192484
164	ENSMUSG00000022466	Rpap3	Down	NA	NA	-0.900378	-0.284376	0.0957799
165	ENSMUSG00000022517	Mgrn1	Up	NA	NA	0.96176	0.486443	0.084136
166	ENSMUSG00000022602	Arc	Down	Down	NA	-1.89227	-1.38615	-0.951255
167	ENSMUSG00000022722	Arl6	Down	NA	NA	-1.12944	-0.49039	-0.509803
168	ENSMUSG00000022723	Crybg3	Down	Down	NA	-1.92522	-1.84636	0.0127702
169	ENSMUSG00000022817	Itgb5	Up	NA	NA	1.0107	0.602511	-0.28018
170	ENSMUSG00000022855	Senp2	Down	NA	NA	-1.14463	-1.05381	-0.0227999
171	ENSMUSG00000022864	D16Ertd472e	Down	Down	NA	-1.85528	-1.59684	0.311241
172	ENSMUSG00000022892	App	Up	NA	NA	1.53894	0.165246	-0.370525
173	ENSMUSG00000023022	Lima1	Up	Up	NA	1.63506	0.936368	-0.386441
174	ENSMUSG00000023067	Cdkn1a	Up	Up	Down	1.65287	0.859828	-1.90111
175	ENSMUSG00000023277	Twf2	Down	NA	NA	-1.33459	-0.543031	-0.21452
176	ENSMUSG00000023830	Igf2r	Up	NA	NA	0.690827	0.430427	0.439262
177	ENSMUSG00000023902	Zscan10	Down	NA	NA	-0.904255	-0.649335	0.274847
178	ENSMUSG00000023942	Slc29a1	Down	NA	NA	-1.30101	-0.823523	0.165469
179	ENSMUSG00000023991	Foxp4	Down	NA	NA	-0.987974	-1.00249	0.317369
180	ENSMUSG00000024006	Stk38	Up	NA	NA	1.18991	0.523812	0.0708458
181	ENSMUSG00000024059	Clip4	Down	NA	NA	-2.18752	0.174157	-0.0117328
182	ENSMUSG00000024135	Srbd1	Down	NA	NA	-0.803293	-0.242266	0.232522
183	ENSMUSG00000024206	Rfx2	Up	Up	NA	0.984784	1.13827	0.393538
184	ENSMUSG00000024431	Nr3c1	Down	NA	NA	-1.38614	-0.897077	-0.358689
185	ENSMUSG00000024472	Dcp2	Up	NA	NA	0.951205	0.639196	-0.0516386
186	ENSMUSG00000024486	Hbegf	Down	Down	NA	-3.54636	-2.03162	-0.0856803
187	ENSMUSG00000024521	Pmaip1	Down	NA	NA	-1.76913	-0.332971	-0.591776
188	ENSMUSG00000024533	Spire1	Down	NA	NA	-1.10762	-0.762652	-0.524831
189	ENSMUSG00000024537	Psmg2	Down	NA	NA	-1.20396	-0.417047	-0.24751
190	ENSMUSG00000024558	Mapk4	Down	Down	NA	-2.27783	-1.49409	0.821345
191	ENSMUSG00000024619	Cdx1	Up	Up	Up	4.5506	1.85862	1.57315
192	ENSMUSG00000024642	Tle4	Down	NA	NA	-1.18736	-0.680479	0.135544
193	ENSMUSG00000024654	Asrgl1	Down	NA	NA	-1.17447	-0.263433	-0.0821783
194	ENSMUSG00000024725	Ostf1	Up	Up	NA	1.13363	1.13455	-0.798653
195	ENSMUSG00000024754	Tmem2	Down	Down	NA	-1.19649	-1.15131	-0.482522
196	ENSMUSG00000024791	Cdca5	Down	NA	NA	-0.941491	-0.458062	-0.347081
197	ENSMUSG00000024827	Gldc	Down	NA	NA	-1.17401	-0.892329	-0.55349
198	ENSMUSG00000024867	Pip5k1b	Up	NA	NA	3.22628	2.04979	0.532867
199	ENSMUSG00000024902	Mrpl11	Down	NA	NA	-0.870186	-0.150526	-0.320552
200	ENSMUSG00000024937	Ehbp1l1	Down	NA	NA	-1.40316	-1.02291	0.339957
201	ENSMUSG00000024989	Cep55	Down	NA	NA	-0.828649	-0.00372889	0.39941
202	ENSMUSG00000025085	Ablim1	Up	Up	NA	2.19128	2.01722	0.553548
203	ENSMUSG00000025154	Arhgap19	Down	NA	NA	-1.06747	-0.446242	-0.261556
204	ENSMUSG00000025203	Scd2	Up	NA	Down	1.05417	0.613987	-1.95928
205	ENSMUSG00000025232	Hexa	Up	Up	NA	1.97533	0.935474	0.132799
206	ENSMUSG00000025407	Gli1	Down	Down	NA	-3.76242	-1.77603	0.00239293
207	ENSMUSG00000025408	Ddit3	Up	NA	NA	1.98581	1.01862	0.109955
208	ENSMUSG00000025453	Nnt	Down	NA	NA	-2.36922	-0.117025	0.242524
209	ENSMUSG00000025491	Ifitm1	Up	NA	NA	1.91258	1.25123	-0.447934
210	ENSMUSG00000025521	Tmem192	Up	Up	NA	1.08096	1.23454	-0.0188898
211	ENSMUSG00000025531	Chm	Up	NA	NA	1.05811	0.475057	0.394313
212	ENSMUSG00000025579	Gaa	Up	NA	NA	0.782405	0.632311	0.161734
213	ENSMUSG00000025612	Bach1	Up	NA	NA	0.899896	0.760809	-0.257605
214	ENSMUSG00000025742	Prps2	Down	NA	NA	-1.31572	-1.13434	-0.735298
215	ENSMUSG00000025791	Pgm2	Down	NA	Down	-1.48512	-0.375174	-1.40445
216	ENSMUSG00000025795	Rassf3	Down	NA	NA	-0.918973	-0.826027	-0.204177
217	ENSMUSG00000025809	Itgb1	Down	Down	NA	-0.760095	-0.874796	-0.155775
218	ENSMUSG00000025880	Smad7	Down	NA	NA	-1.06802	-0.468084	0.0351986
219	ENSMUSG00000025932	Eya1	Up	NA	NA	1.87005	0.988332	0.38922
220	ENSMUSG00000025995	Wdr75	Down	NA	NA	-0.931595	-0.190384	-0.0687964
221	ENSMUSG00000026082	Rev1	Down	NA	NA	-0.731239	-0.703499	-0.383013
222	ENSMUSG00000026116	Tmem131	Down	Down	NA	-1.02086	-0.853586	0.349188
223	ENSMUSG00000026123	Plekhb2	Up	Up	NA	1.26561	0.997071	-0.544879
224	ENSMUSG00000026131	Dst	Up	NA	NA	0.64513	0.599208	0.0776382
225	ENSMUSG00000026181	Ppm1f	Down	NA	NA	-0.871544	-0.735714	-0.320621
226	ENSMUSG00000026193	Fn1	Up	Up	NA	1.13182	1.08956	0.585347
227	ENSMUSG00000026204	Ptprn	Down	Down	NA	-2.78693	-1.86471	-0.676678
228	ENSMUSG00000026208	Des	Down	NA	NA	-2.05415	-0.616687	-0.879738
229	ENSMUSG00000026234	Ncl	Down	NA	NA	-0.824981	-0.361957	0.0198836
230	ENSMUSG00000026339	Ccdc93	Up	Up	NA	1.14361	1.18402	0.106835
231	ENSMUSG00000026361	Cdc73	Down	NA	NA	-0.855319	-0.199678	0.235846
232	ENSMUSG00000026377	Nifk	Down	NA	NA	-1.13406	-0.704095	-0.167147
233	ENSMUSG00000026380	Tfcp2l1	Up	Up	NA	1.92281	1.75131	0.286523
234	ENSMUSG00000026473	Glul	Down	Down	NA	-1.47117	-1.4229	0.165204
235	ENSMUSG00000026484	Rnf2	Down	NA	NA	-0.759245	-0.336592	-0.132229
236	ENSMUSG00000026509	Capn2	Down	NA	NA	-0.978766	-0.581938	-0.165161
237	ENSMUSG00000026547	Tagln2	Down	NA	Down	-0.684984	0.0192237	-0.739362
238	ENSMUSG00000026576	Atp1b1	Up	Up	NA	1.58884	1.28793	0.240027
239	ENSMUSG00000026577	Blzf1	Down	NA	NA	-0.86281	-0.170608	-0.178344
240	ENSMUSG00000026604	Ptpn14	Down	NA	Down	-1.24813	-0.671568	-0.972259
241	ENSMUSG00000026605	Cenpf	Down	NA	NA	-0.738464	0.0400629	0.133388
242	ENSMUSG00000026626	Ppp2r5a	Down	Down	NA	-1.61632	-1.33971	0.544687
243	ENSMUSG00000026663	Atf6	Down	NA	NA	-0.974375	-0.537577	-0.0777358
244	ENSMUSG00000026683	Nuf2	Down	NA	NA	-0.734125	-0.285234	0.111117
245	ENSMUSG00000026779	Mastl	Down	NA	NA	-0.929526	-0.416481	-0.20619
246	ENSMUSG00000026796	Fam129b	Down	NA	NA	-1.29567	-0.500492	-0.178405
247	ENSMUSG00000026867	Gapvd1	Down	NA	NA	-0.619181	-0.209617	-0.297369
248	ENSMUSG00000026956	Uap1l1	Up	NA	NA	2.17371	1.11128	1.07422
249	ENSMUSG00000026980	Ly75	Up	Up	NA	1.77495	1.82747	0.60496
250	ENSMUSG00000026987	Baz2b	Up	Up	NA	1.44714	1.43272	0.515419
251	ENSMUSG00000027082	Tfpi	Down	Down	NA	-2.01952	-2.24876	-0.264535
252	ENSMUSG00000027165	B230118H07Rik	Down	NA	NA	-1.8047	0.0822486	-0.0124916
253	ENSMUSG00000027171	Prrg4	Down	NA	Down	-1.76409	-0.946613	-1.2995
254	ENSMUSG00000027189	Trim44	Down	NA	NA	-1.10822	-0.814875	-0.286263
255	ENSMUSG00000027254	Map1a	Down	Down	NA	-2.38019	-1.25477	-0.00317292
256	ENSMUSG00000027326	Casc5	Down	NA	NA	-0.78298	-0.221108	-0.0529492
257	ENSMUSG00000027351	Spred1	Down	Down	NA	-2.074	-1.59468	0.504482
258	ENSMUSG00000027447	Cst3	Up	Up	NA	1.07619	1.02016	-0.177246
259	ENSMUSG00000027452	Acss1	Up	Up	NA	2.60509	1.42197	0.073242
260	ENSMUSG00000027466	Rbck1	Down	NA	NA	-0.974879	-0.466711	-0.256087
261	ENSMUSG00000027469	Tpx2	Down	NA	NA	-0.588718	-0.0905867	-0.0966969
262	ENSMUSG00000027478	Dnmt3b	Down	Down	NA	-2.26408	-1.74349	-0.325353
263	ENSMUSG00000027500	Stmn2	Down	Down	NA	-1.36324	-0.944284	-0.121012
264	ENSMUSG00000027520	Zdbf2	Down	Down	NA	-0.966421	-1.05251	0.145846
265	ENSMUSG00000027573	Gid8	Down	NA	NA	-1.16216	-0.724893	0.504321
266	ENSMUSG00000027597	Ahcy	Up	NA	NA	0.848614	0.560881	-0.424316
267	ENSMUSG00000027610	Gss	Up	Up	NA	1.63187	1.27559	-0.385559
268	ENSMUSG00000027660	Skil	Down	Down	Down	-1.42791	-1.01763	-0.910202
269	ENSMUSG00000027668	Mfn1	Up	NA	NA	1.28932	0.193891	-0.223059
270	ENSMUSG00000027715	Ccna2	Down	NA	NA	-1.03943	-0.223144	-0.00383542
271	ENSMUSG00000027742	Cog6	Down	NA	NA	-1.31857	-0.563207	-0.0876328
272	ENSMUSG00000027799	Nbea	Down	Down	NA	-1.82714	-1.4079	0.760293
273	ENSMUSG00000027868	Tbx15	Up	NA	NA	3.23462	1.17618	-0.436229
274	ENSMUSG00000027947	Il6ra	Up	NA	NA	1.80211	0.767753	-0.58502
275	ENSMUSG00000028063	Lmna	Down	Down	NA	-1.41115	-1.25654	-0.637242
276	ENSMUSG00000028093	Acp6	Down	NA	NA	-1.0552	-0.74594	-0.196138
277	ENSMUSG00000028124	Gclm	Down	NA	NA	-1.26494	-0.680679	-0.525808
278	ENSMUSG00000028164	Manba	Down	Down	NA	-2.3601	-1.37184	0.534699
279	ENSMUSG00000028175	Depdc1a	Down	NA	NA	-1.23511	-0.387461	-0.0571697
280	ENSMUSG00000028195	Cyr61	Down	NA	NA	-2.19527	-0.727431	-0.932223
281	ENSMUSG00000028199	Cryz	Up	NA	NA	1.16419	1.03269	-0.252048
282	ENSMUSG00000028278	Rragd	Up	NA	NA	1.25021	0.0618977	-0.304231
283	ENSMUSG00000028289	Epha7	Up	NA	NA	1.93698	-0.420761	-0.498614
284	ENSMUSG00000028412	Slc44a1	Up	NA	NA	1.05405	0.681352	0.246629
285	ENSMUSG00000028435	Aqp3	Up	Up	NA	2.80044	2.72775	-0.173365
286	ENSMUSG00000028467	Gba2	Down	NA	NA	-1.79659	0.120698	0.591478
287	ENSMUSG00000028488	Sh3gl2	Up	NA	NA	1.1506	0.566286	0.458805
288	ENSMUSG00000028517	Ppap2b	Up	Up	NA	1.52469	1.51748	0.997575
289	ENSMUSG00000028527	Ak4	Up	Up	NA	1.42748	1.08553	-0.252379
290	ENSMUSG00000028532	Cachd1	Up	NA	NA	1.79008	0.259921	0.643845
291	ENSMUSG00000028572	Hook1	Down	NA	NA	-1.54337	-0.877018	-0.0039583
292	ENSMUSG00000028597	Gpx7	Down	NA	NA	-1.97676	-0.673075	-1.1971
293	ENSMUSG00000028599	Tnfrsf1b	Up	NA	NA	1.263	0.857621	-0.290905
294	ENSMUSG00000028601	Echdc2	Up	NA	NA	0.85244	0.783341	-0.468084
295	ENSMUSG00000028640	Tfap2c	Up	Up	NA	1.20651	0.928912	-0.330435
296	ENSMUSG00000028645	Slc2a1	Down	Down	Down	-1.72295	-0.933649	-1.24745
297	ENSMUSG00000028680	Plk3	Down	Down	NA	-2.00001	-2.40938	-0.357322
298	ENSMUSG00000028729	Ebna1bp2	Down	NA	NA	-0.811521	-0.716657	0.187535
299	ENSMUSG00000028763	Hspg2	Down	NA	NA	-1.07998	-0.287729	-0.229407
300	ENSMUSG00000028766	Alpl	Up	Up	NA	2.65535	1.93561	0.158868
301	ENSMUSG00000028771	Ptpn12	Down	Down	NA	-0.889364	-0.982021	-0.115131
302	ENSMUSG00000028803	Nipal3	Up	NA	NA	0.982404	0.490775	0.604126
303	ENSMUSG00000028826	Tmem57	Down	Down	NA	-1.38804	-1.10002	0.361642
304	ENSMUSG00000028836	Slc30a2	Up	NA	NA	1.56809	0.450782	-0.0219175
305	ENSMUSG00000028945	Rheb	Down	NA	NA	-0.976008	-0.200421	-0.181896
306	ENSMUSG00000028969	Cdk5	Up	NA	NA	1.24908	0.699877	0.55294
307	ENSMUSG00000029050	Ski	Down	NA	NA	-0.95782	-0.750215	0.153601
308	ENSMUSG00000029094	Afap1	Up	NA	NA	1.00978	0.706195	0.569429
309	ENSMUSG00000029122	Evc	Down	NA	NA	-1.34429	-0.975276	0.152471
310	ENSMUSG00000029168	Dpysl5	Up	NA	NA	1.36836	0.505891	-0.598716
311	ENSMUSG00000029186	Pi4k2b	Down	NA	NA	-1.64514	-1.0215	-0.601638
312	ENSMUSG00000029223	Uchl1	Down	NA	NA	-1.42812	-0.460068	-0.924198
313	ENSMUSG00000029304	Spp1	Up	Up	NA	1.49333	1.46517	-0.0444889
314	ENSMUSG00000029311	Hsd17b11	Down	NA	NA	-1.64681	-0.407146	0.288271
315	ENSMUSG00000029313	Aff1	Up	Up	NA	1.46443	1.33235	0.296199
316	ENSMUSG00000029364	Wsb2	Down	Down	NA	-1.92727	-1.25136	0.10618
317	ENSMUSG00000029394	Cdk2ap1	Down	NA	NA	-0.96122	-0.970565	-0.391903
318	ENSMUSG00000029405	G3bp2	Down	NA	NA	-1.30115	-0.598049	0.199702
319	ENSMUSG00000029455	Aldh2	Down	NA	NA	-0.9319	-0.475134	0.0931911
320	ENSMUSG00000029461	Fam168a	Down	Down	NA	-1.42565	-0.850414	-0.30815
321	ENSMUSG00000029552	Tes	Up	NA	Down	1.84519	0.760645	-1.41795
322	ENSMUSG00000029635	Cdk8	Down	Down	NA	-0.988481	-0.989826	-0.683513
323	ENSMUSG00000029648	Flt1	Up	NA	NA	2.63745	0.981434	-0.238376
324	ENSMUSG00000029710	Ephb4	Up	NA	NA	0.856738	-0.12266	0.26471
325	ENSMUSG00000029752	Asns	Up	Up	Down	1.34658	1.32646	-0.996501
326	ENSMUSG00000029802	Abcg2	Down	Down	NA	-2.06986	-1.44794	-0.194432
327	ENSMUSG00000029826	Zc3hav1	Up	Up	NA	1.38738	1.16933	-0.410854
328	ENSMUSG00000029913	Prdm5	Down	NA	NA	-1.40233	-1.13961	-0.155277
329	ENSMUSG00000029922	Mkrn1	Down	Down	NA	-2.15476	-1.59323	0.525491
330	ENSMUSG00000030020	Prickle2	Up	NA	NA	2.12444	1.18741	-0.518244
331	ENSMUSG00000030041	M1ap	Up	NA	NA	1.86186	0.722388	0.0797253
332	ENSMUSG00000030060	Hmces	Down	Down	NA	-2.64344	-2.14627	0.703222
333	ENSMUSG00000030064	Frmd4b	Up	Up	NA	2.57356	1.54286	-0.378043
334	ENSMUSG00000030067	Foxp1	Down	Down	NA	-2.15624	-1.96814	0.307482
335	ENSMUSG00000030088	Aldh1l1	Up	NA	NA	2.28293	1.73757	-0.569625
336	ENSMUSG00000030091	Nup210	Up	NA	NA	1.32487	0.742608	0.200271
337	ENSMUSG00000030096	Slc6a6	Up	NA	NA	0.738652	0.34956	-0.849006
338	ENSMUSG00000030122	Ptms	Up	NA	NA	1.29527	0.0414384	-0.0350711
339	ENSMUSG00000030168	Adipor2	Up	NA	NA	0.90822	0.449117	0.10368
340	ENSMUSG00000030246	Ldhb	Up	NA	NA	1.32053	0.80573	-0.29606
341	ENSMUSG00000030268	Bcat1	Up	Up	Down	1.52137	1.06097	-1.34714
342	ENSMUSG00000030275	Etnk1	Down	NA	NA	-0.645721	-0.107406	0.378648
343	ENSMUSG00000030342	Cd9	Up	Up	NA	0.860115	1.37869	-0.328861
344	ENSMUSG00000030421	Uri1	Down	NA	NA	-0.955762	-0.418194	0.110384
345	ENSMUSG00000030491	Tdrd12	Up	NA	NA	1.45067	0.776407	-0.270968
346	ENSMUSG00000030494	Rhpn2	Up	NA	NA	1.76365	1.04795	-0.376409
347	ENSMUSG00000030584	Dpf1	Down	NA	NA	-2.01594	-0.899177	-0.464714
348	ENSMUSG00000030605	Mfge8	Up	Up	NA	0.863389	0.886225	-0.238338
349	ENSMUSG00000030669	Calca	Down	NA	NA	-3.5575	-1.35535	-2.35259
350	ENSMUSG00000030717	Nupr1	Up	NA	Down	2.07177	1.19101	-5.22606
351	ENSMUSG00000030722	Nfatc2ip	Up	Up	NA	1.4156	1.46871	0.176435
352	ENSMUSG00000030766	Arhgap17	Up	NA	NA	1.29425	0.849333	0.487922
353	ENSMUSG00000030824	Nucb1	Up	NA	NA	0.838905	0.518389	0.372485
354	ENSMUSG00000030894	Tpp1	Up	NA	NA	1.2895	0.41776	0.77825
355	ENSMUSG00000030956	Fam53b	Up	NA	NA	2.43131	1.1445	-0.322645
356	ENSMUSG00000030967	Zranb1	Down	NA	NA	-0.85433	-0.537544	0.181639
357	ENSMUSG00000030970	Ctbp2	Down	NA	NA	-1.22159	-0.705473	0.29334
358	ENSMUSG00000031004	Mki67	Down	NA	NA	-0.695813	-0.154389	0.255539
359	ENSMUSG00000031066	Usp11	Down	NA	NA	-1.07123	-0.875098	0.734535
360	ENSMUSG00000031099	Smarca1	Down	NA	NA	-1.80416	-1.13404	0.881897
361	ENSMUSG00000031139	Mcf2	Up	Up	NA	2.05993	2.06031	0.454014
362	ENSMUSG00000031146	Plp2	Up	NA	NA	0.89791	0.233612	-0.176909
363	ENSMUSG00000031217	Efnb1	Up	NA	NA	1.88309	0.271912	-0.660776
364	ENSMUSG00000031226	Pbdc1	Down	NA	NA	-0.744273	-0.241998	-0.428871
365	ENSMUSG00000031245	Hmgn5	Up	NA	NA	1.11241	-0.100065	-0.457535
366	ENSMUSG00000031328	Flna	Down	NA	NA	-0.790153	-0.179074	0.199519
367	ENSMUSG00000031383	Dusp9	Down	NA	NA	-1.58278	-1.09126	-0.561241
368	ENSMUSG00000031387	Renbp	Up	NA	NA	2.10242	0.782118	0.827782
369	ENSMUSG00000031488	Rab11fip1	Up	Up	NA	1.31079	0.773127	0.0799701
370	ENSMUSG00000031548	Sfrp1	Up	Up	NA	1.73571	2.29835	0.115323
371	ENSMUSG00000031561	Tenm3	Up	NA	NA	0.852389	0.472683	0.823123
372	ENSMUSG00000031617	Tmem184c	Down	NA	NA	-0.910849	-0.268605	-0.126571
373	ENSMUSG00000031708	Tecr	Up	NA	NA	0.916858	0.495144	-0.329612
374	ENSMUSG00000031762	Mt2	Up	Up	NA	1.34252	1.2085	-0.486968
375	ENSMUSG00000031785	Gpr56	Up	Up	NA	2.1923	2.08796	-0.128794
376	ENSMUSG00000031812	Map1lc3b	Up	NA	NA	0.787588	0.366731	-0.0768875
377	ENSMUSG00000031827	Cotl1	Down	Down	NA	-1.02739	-1.2309	-0.4603
378	ENSMUSG00000031955	Bcar1	Down	Down	NA	-1.27119	-1.07187	0.0936109
379	ENSMUSG00000031976	Urb2	Down	NA	NA	-1.33418	-0.329817	-0.363118
380	ENSMUSG00000032009	Sesn3	Up	NA	NA	1.37865	0.00186303	-0.0896178
381	ENSMUSG00000032218	Ccnb2	Down	NA	NA	-0.930409	-0.144076	-0.213612
382	ENSMUSG00000032221	Mns1	Down	NA	NA	-1.02492	-0.481581	0.589712
383	ENSMUSG00000032267	Usp28	Down	Down	NA	-0.961427	-1.02659	0.115291
384	ENSMUSG00000032309	Fbxo22	Down	NA	NA	-1.11868	-0.339994	-0.222194
385	ENSMUSG00000032350	Gclc	Down	NA	NA	-0.767565	-0.654207	-0.226427
386	ENSMUSG00000032436	Cmtm7	Up	Up	NA	1.38154	1.33336	0.293174
387	ENSMUSG00000032479	Map4	Up	Up	NA	0.633477	0.815907	-0.409568
388	ENSMUSG00000032494	Tdgf1	Down	NA	NA	-1.45647	-0.336761	-0.366667
389	ENSMUSG00000032562	Gnai2	Up	Up	NA	1.32019	0.811666	0.00741334
390	ENSMUSG00000032754	Slc8b1	Up	NA	NA	1.08349	0.652924	0.735669
391	ENSMUSG00000032788	Pdxk	Up	Up	NA	1.82756	1.03783	-0.301659
392	ENSMUSG00000032802	Srxn1	Down	NA	NA	-1.35398	-0.952086	-0.520294
393	ENSMUSG00000032849	Abcc4	Down	NA	NA	-1.21352	-0.808207	0.518842
394	ENSMUSG00000032999	Nlrp4f	Down	Down	NA	-1.94746	-1.39425	0.121643
395	ENSMUSG00000033004	Mycbp2	Down	NA	NA	-0.699403	-0.377111	0.310005
396	ENSMUSG00000033213	AA467197	Up	Up	NA	4.39833	3.37526	0.0212347
397	ENSMUSG00000033256	Shf	Up	NA	NA	2.39042	0.653987	0.378909
398	ENSMUSG00000033446	Lpar6	Down	NA	NA	-1.30898	-1.12804	0.376443
399	ENSMUSG00000033581	Igf2bp2	Up	Up	NA	0.980093	0.981579	-0.527705
400	ENSMUSG00000033685	Ucp2	Down	NA	NA	-1.07891	-0.676566	-0.0492954
401	ENSMUSG00000033732	Sf3b3	Down	NA	NA	-0.871146	-0.226646	0.287483
402	ENSMUSG00000033763	Mtss1l	Up	NA	NA	1.40167	0.914487	0.0597259
403	ENSMUSG00000033799	Fam208b	Down	NA	NA	-1.49671	-0.648748	0.0668622
404	ENSMUSG00000033826	Dnah8	Up	NA	NA	1.29605	0.327346	0.0182567
405	ENSMUSG00000033845	Mrpl15	Down	NA	NA	-1.04397	-0.270333	-0.373404
406	ENSMUSG00000033952	Aspm	Down	NA	NA	-0.713054	-0.171823	0.260878
407	ENSMUSG00000034168	Irf2bpl	Down	NA	NA	-1.2616	-0.490521	0.514949
408	ENSMUSG00000034254	Agpat1	Up	NA	NA	0.968476	0.404621	-0.235747
409	ENSMUSG00000034336	Ina	Down	Down	NA	-1.3334	-1.85768	-0.477865
410	ENSMUSG00000034442	Trmt5	Down	NA	NA	-1.20094	-0.498518	-0.453845
411	ENSMUSG00000034480	Diap2	Up	NA	NA	1.09342	0.584798	0.387564
412	ENSMUSG00000034518	Hmgxb4	Down	Down	NA	-1.70864	-2.24227	0.25971
413	ENSMUSG00000034593	Myo5a	Down	Down	NA	-1.71591	-0.817513	-0.273965
414	ENSMUSG00000034595	Ppp1r18	Down	Down	NA	-1.64894	-1.28102	0.37146
415	ENSMUSG00000034640	Tiparp	Down	NA	NA	-1.37663	-0.916645	0.0930607
416	ENSMUSG00000034656	Cacna1a	Down	NA	NA	-0.845054	-0.50183	0.228613
417	ENSMUSG00000034708	Grn	Up	Up	NA	1.33746	0.967077	0.643222
418	ENSMUSG00000034714	Ttyh2	Up	Up	NA	1.99773	1.48419	0.00722657
419	ENSMUSG00000034731	Dgkh	Down	NA	NA	-1.03228	0.0677005	0.139922
420	ENSMUSG00000034765	Dusp5	Down	Down	NA	-2.22707	-1.5777	0.314456
421	ENSMUSG00000034807	Colgalt1	Up	Up	NA	0.702031	0.777636	0.259699
422	ENSMUSG00000034818	Celf5	Down	NA	NA	-1.07944	-0.730948	-0.413891
423	ENSMUSG00000034931	Dhx8	Down	NA	NA	-0.78547	-0.312318	-0.00805355
424	ENSMUSG00000034993	Vat1	Up	NA	NA	0.718284	0.482602	-0.620414
425	ENSMUSG00000035021	Baz1a	Down	NA	NA	-1.53368	-0.743648	-0.516755
426	ENSMUSG00000035105	Egln3	Down	Down	Down	-2.5866	-1.27368	-2.02993
427	ENSMUSG00000035199	Arl6ip5	Down	NA	NA	-0.974317	-0.937091	-0.136072
428	ENSMUSG00000035246	Pcyt1b	Down	Down	NA	-1.60354	-1.10953	-0.208737
429	ENSMUSG00000035247	Hectd1	Down	NA	NA	-0.78682	-0.636623	0.473579
430	ENSMUSG00000035274	Tpbg	Up	Up	NA	1.93982	1.44338	0.395556
431	ENSMUSG00000035293	G2e3	Down	NA	NA	-1.39472	-0.425557	-0.408469
432	ENSMUSG00000035357	Pdzrn3	Up	NA	NA	3.20828	0.159143	-1.82929
433	ENSMUSG00000035469	Rcbtb1	Down	Down	NA	-0.912857	-0.95761	-0.0428274
434	ENSMUSG00000035621	Midn	Down	Down	NA	-1.46636	-1.12354	0.124123
435	ENSMUSG00000035828	Pim3	Down	Down	NA	-1.90469	-1.05766	0.460861
436	ENSMUSG00000035914	Cd276	Down	Down	NA	-1.67946	-1.32602	-0.714056
437	ENSMUSG00000036023	Parp2	Down	NA	NA	-0.731584	-0.367027	0.119685
438	ENSMUSG00000036052	Dnajb5	Down	NA	NA	-1.97192	-1.06088	-1.34052
439	ENSMUSG00000036155	Mgat5	Up	NA	NA	1.44208	1.03158	-0.0539879
440	ENSMUSG00000036390	Gadd45a	Down	Down	NA	-3.85296	-2.90128	-0.285803
441	ENSMUSG00000036533	Cdc42ep3	Up	NA	NA	1.87659	1.29753	0.322842
442	ENSMUSG00000036534	Slc38a7	Up	NA	NA	1.8078	0.858556	0.301578
443	ENSMUSG00000036743	Psma8	Down	NA	NA	-1.92112	-0.803927	0.0101463
444	ENSMUSG00000036782	Klhl13	Up	NA	NA	1.8029	1.19982	-0.163613
445	ENSMUSG00000037012	Hk1	Up	Up	NA	0.891051	0.965209	-0.605162
446	ENSMUSG00000037020	Wdr62	Up	NA	NA	1.1181	0.641148	0.720897
447	ENSMUSG00000037071	Scd1	Up	Up	Down	1.55608	1.19005	-1.95298
448	ENSMUSG00000037148	Arhgap10	Down	Down	NA	-1.32976	-1.13496	-0.660868
449	ENSMUSG00000037171	Nodal	Down	NA	NA	-0.981345	-0.203019	-0.212081
450	ENSMUSG00000037204	Atg101	Down	NA	NA	-0.842831	-0.319009	-0.163522
451	ENSMUSG00000037253	Mex3c	Down	NA	NA	-0.786955	-0.377717	-0.444159
452	ENSMUSG00000037326	Capn15	Down	NA	NA	-1.4908	-0.485137	-0.021146
453	ENSMUSG00000037400	Atp11b	Down	NA	NA	-0.873895	-0.667701	0.102064
454	ENSMUSG00000037405	Icam1	Down	NA	NA	-1.09597	0.15398	0.827432
455	ENSMUSG00000037408	Cnnm4	Down	NA	NA	-1.44426	-0.585007	-0.653131
456	ENSMUSG00000037443	Cep85	Down	NA	NA	-0.695781	-0.0713221	0.164971
457	ENSMUSG00000037544	Dlgap5	Down	NA	NA	-0.642594	-0.0947037	0.255647
458	ENSMUSG00000037573	Tob1	Up	Up	NA	0.987605	1.19713	-0.513936
459	ENSMUSG00000037679	Inf2	Down	Down	NA	-1.40201	-1.31894	0.346831
460	ENSMUSG00000037692	Ahdc1	Down	Down	NA	-1.09904	-1.15584	0.329478
461	ENSMUSG00000037815	Ctnna1	Down	NA	NA	-0.715326	-0.118997	0.0663707
462	ENSMUSG00000037824	Tspan14	Up	NA	NA	1.49319	0.911826	-0.419159
463	ENSMUSG00000037855	Zfp365	Down	NA	Down	-1.59726	-0.387853	-1.42687
464	ENSMUSG00000037857	Nufip2	Down	NA	NA	-0.902451	-0.708228	-0.0034465
465	ENSMUSG00000037902	Sirpa	Up	NA	NA	2.05877	1.42383	-1.48046
466	ENSMUSG00000037992	Rara	Down	Down	NA	-1.32663	-0.937517	0.287171
467	ENSMUSG00000038028	9630033F20Rik	Up	Up	NA	1.08683	0.904547	-0.643105
468	ENSMUSG00000038058	Nod1	Up	NA	NA	1.12301	0.560087	-0.273041
469	ENSMUSG00000038344	Txlng	Down	NA	NA	-1.2211	-0.727241	0.394354
470	ENSMUSG00000038366	Lasp1	Down	NA	NA	-0.862724	-0.473797	-0.149764
471	ENSMUSG00000038379	Ttk	Down	NA	NA	-1.03325	-0.748546	-0.0335077
472	ENSMUSG00000038384	Setd1b	Down	Down	NA	-1.13007	-1.49114	0.771361
473	ENSMUSG00000038393	Txnip	Down	NA	NA	-1.42584	-0.584713	0.590216
474	ENSMUSG00000038400	Pmepa1	Down	NA	NA	-1.05721	-0.350827	-0.279013
475	ENSMUSG00000038418	Egr1	Down	Down	NA	-6.01564	-5.30773	0.293481
476	ENSMUSG00000038507	Parp12	Down	Down	NA	-2.49793	-1.48371	0.237012
477	ENSMUSG00000038518	Jarid2	Down	NA	NA	-1.45898	-0.760359	0.59945
478	ENSMUSG00000038612	Mcl1	Down	NA	NA	-0.970721	-0.53516	-0.0363797
479	ENSMUSG00000038615	Nfe2l1	Up	NA	NA	0.881315	0.563324	-0.201182
480	ENSMUSG00000038648	Creb3l2	Up	NA	NA	1.40615	0.450019	-0.205173
481	ENSMUSG00000038650	Rnh1	Up	NA	NA	0.985994	0.728223	-0.058746
482	ENSMUSG00000038668	Lpar1	Up	NA	NA	1.56365	1.12854	-0.523923
483	ENSMUSG00000038677	Scube3	Up	NA	NA	1.42608	1.28712	-0.546322
484	ENSMUSG00000038816	Ctnnal1	Down	NA	NA	-1.62639	-0.881257	-0.254531
485	ENSMUSG00000038914	Dido1	Down	NA	NA	-1.14965	-0.641196	0.402579
486	ENSMUSG00000038932	Tcfl5	Down	Down	NA	-2.99625	-1.90002	-0.12365
487	ENSMUSG00000039062	Anpep	Down	Down	NA	-2.58937	-2.16136	-0.181896
488	ENSMUSG00000039157	Fam102a	Up	Up	NA	1.03115	1.17569	-0.173592
489	ENSMUSG00000039159	Ube2h	Up	NA	NA	0.801759	0.168926	-0.510228
490	ENSMUSG00000039191	Rbpj	Down	NA	NA	-1.51373	-0.608721	0.363345
491	ENSMUSG00000039202	Abhd2	Up	NA	NA	0.871813	0.303805	-0.189143
492	ENSMUSG00000039220	Ppp1r10	Down	NA	NA	-1.15074	-0.529153	-0.707298
493	ENSMUSG00000039262	Prrc2b	Up	NA	NA	0.636243	0.432391	-0.246304
494	ENSMUSG00000039318	Rab3gap2	Down	NA	NA	-1.26951	-0.565584	0.430419
495	ENSMUSG00000039477	Tnrc18	Up	NA	NA	1.1534	0.606866	0.753269
496	ENSMUSG00000039678	Tbc1d13	Up	NA	NA	0.892637	0.372991	-0.151243
497	ENSMUSG00000039693	Msantd3	Down	NA	NA	-1.12724	-0.795767	-0.700833
498	ENSMUSG00000039697	Ncoa7	Down	Down	NA	-1.61237	-1.46877	0.620737
499	ENSMUSG00000039814	Xkr5	Down	Down	NA	-2.03235	-1.50853	-0.323481
500	ENSMUSG00000039953	Clstn1	Up	Up	NA	0.671797	0.721857	0.267412
501	ENSMUSG00000039959	Hip1	Up	Up	NA	1.67503	1.30776	-0.208992
502	ENSMUSG00000040007	Bahd1	Up	NA	NA	1.07504	0.724999	-0.516238
503	ENSMUSG00000040043	Rbms2	Up	NA	NA	0.95401	0.416568	-0.408942
504	ENSMUSG00000040084	Bub1b	Down	NA	NA	-0.700463	-0.173636	-0.00961501
505	ENSMUSG00000040280	Ndufa4l2	Down	NA	Down	-3.53489	-0.552445	-4.24488
506	ENSMUSG00000040430	Pitpnc1	Down	Down	NA	-1.52593	-1.43982	0.539253
507	ENSMUSG00000040464	Gtpbp10	Down	NA	NA	-1.1485	-0.503532	-0.0932993
508	ENSMUSG00000040488	Ltbp4	Down	Down	NA	-2.51995	-1.49114	0.703012
509	ENSMUSG00000040618	Pck2	Up	NA	NA	1.57771	0.808469	-0.873382
510	ENSMUSG00000040652	Oaz2	Down	NA	NA	-1.02288	-0.413255	-0.292908
511	ENSMUSG00000040658	Dnph1	Down	NA	NA	-1.07071	-0.196928	-0.346758
512	ENSMUSG00000040669	Phc1	Down	NA	NA	-1.03298	-0.780616	-0.0706288
513	ENSMUSG00000040726	Hesx1	Up	Up	NA	3.14206	3.36346	-0.377465
514	ENSMUSG00000040857	Erf	Down	NA	NA	-1.18574	-1.04268	0.670973
515	ENSMUSG00000041075	Fzd7	Down	Down	NA	-2.01417	-1.57192	0.468123
516	ENSMUSG00000041308	Sntb2	Down	NA	NA	-1.14423	-0.73854	0.152558
517	ENSMUSG00000041444	Arhgap32	Down	NA	NA	-1.21008	-0.450934	0.18102
518	ENSMUSG00000041483	Zfp281	Down	NA	NA	-1.05935	-0.602335	0.0137215
519	ENSMUSG00000041548	Hspb8	Up	Up	NA	1.70097	1.69794	-1.28787
520	ENSMUSG00000041571	Sepw1	Up	NA	NA	1.309	-0.159413	-0.578167
521	ENSMUSG00000041625	Ggact	Down	NA	NA	-1.32716	-0.265516	-0.139656
522	ENSMUSG00000041649	Klf8	Up	NA	NA	1.01101	0.827396	-0.198161
523	ENSMUSG00000041654	Slc39a11	Up	Up	NA	1.69381	1.51919	-0.360058
524	ENSMUSG00000041703	Zic5	Down	NA	NA	-1.08656	-0.684756	-0.57405
525	ENSMUSG00000041712	Ubr7	Down	NA	NA	-0.960052	-0.509033	0.177102
526	ENSMUSG00000041773	Enc1	Down	Down	NA	-1.62786	-1.34402	0.10602
527	ENSMUSG00000041817	Fam169a	Down	Down	NA	-1.98817	-1.64851	0.311792
528	ENSMUSG00000041890	Git2	Up	NA	NA	0.793853	0.321388	0.259174
529	ENSMUSG00000041957	Pkp2	Down	NA	NA	-1.03368	-0.532444	-0.622791
530	ENSMUSG00000041959	S100a10	Down	NA	NA	-1.39532	-0.502918	-0.81491
531	ENSMUSG00000042035	Igsf3	Up	Up	NA	0.932512	1.10921	-0.138399
532	ENSMUSG00000042111	Ccdc115	Down	NA	NA	-1.03722	-0.401583	-0.364257
533	ENSMUSG00000042121	Ssh1	Up	NA	NA	0.932469	0.73012	-0.100124
534	ENSMUSG00000042138	Msantd2	Down	Down	NA	-1.25355	-1.24006	0.216876
535	ENSMUSG00000042312	S100a13	Up	Up	NA	3.99137	3.39199	-0.426919
536	ENSMUSG00000042364	Snx18	Up	NA	NA	0.769091	0.548742	0.00458628
537	ENSMUSG00000042367	Gjb3	Up	Up	NA	1.90693	1.91204	-1.00934
538	ENSMUSG00000042406	Atf4	Up	NA	NA	0.792928	0.108845	-0.505248
539	ENSMUSG00000042439	Zfp532	Down	Down	NA	-1.57797	-1.85279	0.935027
540	ENSMUSG00000042535	Gtpbp1	Down	NA	NA	-0.706629	-0.229731	-0.192575
541	ENSMUSG00000042613	Pbxip1	Up	NA	NA	1.01417	0.759294	0.291937
542	ENSMUSG00000042622	Maff	Down	NA	NA	-1.73028	-0.86451	-0.616785
543	ENSMUSG00000042632	Pla2g6	Down	NA	NA	-1.07961	-0.573229	-0.426552
544	ENSMUSG00000042659	Arrdc4	Down	NA	NA	-1.25304	-0.470461	-0.0639988
545	ENSMUSG00000042745	Id1	Down	Down	NA	-4.02629	-4.0182	-0.379545
546	ENSMUSG00000043384	Gprasp1	Down	NA	NA	-1.31988	-0.394856	0.624343
547	ENSMUSG00000043629	1700019D03Rik	Down	NA	NA	-0.797997	-0.675098	0.270257
548	ENSMUSG00000043681	Fam25c	Up	Up	NA	3.81676	2.45584	-0.599615
549	ENSMUSG00000043895	S1pr2	Down	Down	NA	-1.22742	-1.08175	0.348712
550	ENSMUSG00000043991	Pura	Down	Down	NA	-1.28842	-0.905105	0.209703
551	ENSMUSG00000044221	Grsf1	Up	NA	NA	1.09911	0.588091	-0.38345
552	ENSMUSG00000044734	Serpinb1a	Up	Up	NA	3.41574	2.89945	-0.224643
553	ENSMUSG00000044786	Zfp36	Down	Down	NA	-2.27878	-1.83918	0.780323
554	ENSMUSG00000044788	Fads6	Up	NA	NA	1.57963	1.10478	0.763096
555	ENSMUSG00000045136	Tubb2b	Up	NA	NA	0.823877	0.798886	-0.259301
556	ENSMUSG00000045328	Cenpe	Down	NA	NA	-0.612341	-0.0422295	0.25055
557	ENSMUSG00000045394	Epcam	Down	Down	NA	-1.88771	-1.62092	-0.185876
558	ENSMUSG00000045594	Glb1	Up	NA	NA	1.1307	0.884734	0.637532
559	ENSMUSG00000045667	Smtnl2	Up	Up	NA	0.75015	1.28595	-0.255417
560	ENSMUSG00000045671	Spred2	Down	Down	NA	-1.06843	-1.00148	0.386766
561	ENSMUSG00000045699	Gm21411	Down	NA	NA	-1.76191	-1.08448	0.138226
562	ENSMUSG00000045763	Basp1	Down	Down	NA	-2.46277	-1.742	0.0826273
563	ENSMUSG00000045795	Whamm	Up	Up	NA	1.53789	1.38179	-0.0995447
564	ENSMUSG00000046179	E2f8	Down	Down	NA	-1.74261	-1.48566	0.432443
565	ENSMUSG00000046323	Dppa3	Up	Up	NA	4.3908	2.54853	-1.75006
566	ENSMUSG00000046598	Bdh1	Up	NA	NA	2.00532	0.965415	-0.912387
567	ENSMUSG00000046707	Csnk2a2	Down	NA	NA	-0.690101	-0.359321	-0.529673
568	ENSMUSG00000046718	Bst2	Down	Down	NA	-1.39724	-1.29857	-0.243351
569	ENSMUSG00000046761	Fam83h	Down	Down	NA	-1.89567	-1.46218	-0.202623
570	ENSMUSG00000046897	Zfp740	Down	Down	NA	-0.929783	-1.09529	0.459114
571	ENSMUSG00000047139	Cd24a	Up	NA	NA	1.44811	0.0772982	-1.22473
572	ENSMUSG00000047146	Tet1	Down	NA	NA	-1.35029	-0.60337	0.350985
573	ENSMUSG00000047281	Sfn	Down	Down	NA	-1.43012	-1.23688	-0.91431
574	ENSMUSG00000047501	Cldn4	Up	NA	NA	1.27806	0.926991	-0.83449
575	ENSMUSG00000047534	Mis18bp1	Down	NA	NA	-0.734754	-0.202631	-0.0257582
576	ENSMUSG00000047751	Utf1	Down	Down	NA	-4.2102	-2.12584	0.0742513
577	ENSMUSG00000047878	A4galt	Up	Up	NA	1.87575	1.50331	-0.0819867
578	ENSMUSG00000047888	Tnrc6b	Down	NA	NA	-0.867661	-0.600792	0.148545
579	ENSMUSG00000047986	Palm3	Down	NA	NA	-1.49611	-0.917019	-0.702282
580	ENSMUSG00000048078	Tenm4	Up	Up	Up	1.89921	1.23617	1.76612
581	ENSMUSG00000048087	Gm4737	Up	NA	NA	0.826598	0.395492	-0.724924
582	ENSMUSG00000048371	Pdp2	Up	Up	NA	1.88493	0.920999	-0.399622
583	ENSMUSG00000048528	Nkx1-2	Up	NA	NA	3.0084	0.974688	-0.566973
584	ENSMUSG00000048578	Mlec	Up	NA	NA	0.789187	0.626417	-0.0508261
585	ENSMUSG00000049090	Zadh2	Up	NA	NA	1.62846	0.0934214	0.759872
586	ENSMUSG00000049164	Zfp518a	Down	NA	NA	-0.885904	-0.246303	-0.185376
587	ENSMUSG00000049775	Tmsb4x	Down	Down	NA	-2.52025	-2.40845	-0.231634
588	ENSMUSG00000049916	2610318N02Rik	Down	NA	NA	-1.38814	-0.958514	0.502104
589	ENSMUSG00000050052	Tdrp	Up	NA	NA	1.30237	0.934415	-0.0601572
590	ENSMUSG00000050199	Lgr4	Down	NA	NA	-1.14813	-0.90964	0.17163
591	ENSMUSG00000050248	Evc2	Down	NA	NA	-0.91766	-0.56295	0.659944
592	ENSMUSG00000050271	D8Ertd82e	Up	NA	NA	1.32558	1.0693	-1.08797
593	ENSMUSG00000050390	C77080	Up	Up	NA	1.09529	0.687386	-0.580315
594	ENSMUSG00000050608	Minos1	Down	NA	NA	-1.06034	-0.327186	-0.729407
595	ENSMUSG00000050953	Gja1	Down	Down	NA	-1.53371	-2.57618	-0.421657
596	ENSMUSG00000050966	Lin28a	Down	Down	NA	-2.04244	-2.43311	0.0493415
597	ENSMUSG00000051335	Gfod1	Down	Down	NA	-3.51045	-2.57478	0.439283
598	ENSMUSG00000051343	Rab11fip5	Up	Up	NA	1.93601	1.54174	-0.623576
599	ENSMUSG00000051817	Sox12	Down	Down	NA	-1.17683	-1.25017	-0.303945
600	ENSMUSG00000051855	Mest	Down	Down	NA	-1.34948	-1.9294	-0.0747072
601	ENSMUSG00000052026	Slc6a7	Up	NA	Up	1.85161	1.0019	1.90759
602	ENSMUSG00000052105	Mtcl1	Down	NA	NA	-0.735875	-0.144092	0.170372
603	ENSMUSG00000052310	Slc39a1	Up	NA	NA	1.16405	0.733612	-0.354571
604	ENSMUSG00000052316	Lrrc15	Up	Up	NA	3.14662	2.27779	0.428709
605	ENSMUSG00000052534	Pbx1	Up	NA	NA	1.37939	0.189523	0.389993
606	ENSMUSG00000052837	Junb	Down	Down	NA	-2.25386	-1.12567	0.37682
607	ENSMUSG00000052911	Lamb2	Up	NA	NA	1.01738	0.624174	0.0613802
608	ENSMUSG00000052942	Glis3	Up	Up	NA	2.8462	1.8914	0.26438
609	ENSMUSG00000053062	Jam2	Up	Up	NA	1.25534	1.51284	0.167411
610	ENSMUSG00000053367	Gm6792	Up	NA	NA	1.80148	0.108248	1.43125
611	ENSMUSG00000053560	Ier2	Down	Down	NA	-1.38266	-0.92885	0.27661
612	ENSMUSG00000054027	Nt5dc3	Up	NA	NA	1.00449	0.426749	-0.250915
613	ENSMUSG00000054099	Slc25a40	Down	NA	NA	-2.34698	-1.08203	0.122135
614	ENSMUSG00000054256	Msi1	Up	NA	NA	1.19307	0.448668	-0.628557
615	ENSMUSG00000054808	Actn4	Down	NA	NA	-1.1537	-0.499236	0.102281
616	ENSMUSG00000054814	Usp46	Up	Up	NA	1.06691	1.44861	-0.206133
617	ENSMUSG00000054889	Dsp	Up	Up	Down	1.60188	1.75202	-1.59569
618	ENSMUSG00000055148	Klf2	Up	NA	NA	1.18019	0.670093	0.147115
619	ENSMUSG00000055799	Tcf7l1	Up	Up	NA	0.902759	0.884781	0.234877
620	ENSMUSG00000055817	Mta3	Down	NA	NA	-0.810318	-0.288476	-0.060651
621	ENSMUSG00000056124	B4galt6	Up	NA	NA	0.980047	0.390589	0.0285167
622	ENSMUSG00000056260	Lrif1	Down	NA	NA	-1.34436	-0.213882	-0.111237
623	ENSMUSG00000056300	Gm13247	Down	NA	NA	-1.23677	-0.410625	0.237283
624	ENSMUSG00000056493	Foxk1	Down	NA	NA	-0.796366	-0.563167	0.263939
625	ENSMUSG00000056537	Rlim	Down	NA	NA	-0.87514	-0.665439	-0.301852
626	ENSMUSG00000056608	Chd9	Down	NA	NA	-1.38129	-0.753557	0.228399
627	ENSMUSG00000056758	Hmga2	Up	NA	NA	2.37243	0.462696	-0.0355674
628	ENSMUSG00000057098	Ebf1	Up	NA	NA	1.78647	0.527016	1.5998
629	ENSMUSG00000057110	Cntrl	Down	NA	NA	-0.853294	-0.16714	0.415627
630	ENSMUSG00000057181	5730455P16Rik	Down	NA	NA	-0.941163	-0.243964	-0.146007
631	ENSMUSG00000057706	Mex3b	Up	Up	NA	2.21029	1.51996	-0.473459
632	ENSMUSG00000057963	Itpk1	Down	NA	NA	-0.931055	-0.413585	0.27889
633	ENSMUSG00000058392	Rrp1b	Down	NA	NA	-0.841989	-0.0376093	-0.0582009
634	ENSMUSG00000058550	Dppa4	Down	Down	NA	-1.92172	-1.15376	0.384776
635	ENSMUSG00000058881	Zfp516	Up	Up	NA	1.02865	1.01133	-0.280252
636	ENSMUSG00000059811	Atl2	Down	NA	NA	-0.942044	-0.306039	-0.256382
637	ENSMUSG00000059895	Ptp4a3	Down	NA	NA	-0.983989	-0.779536	-0.550031
638	ENSMUSG00000060180	Myh13	Up	Up	NA	3.38454	2.78794	0.388833
639	ENSMUSG00000060510	Zfp266	Down	NA	NA	-0.899351	-0.415828	-0.275642
640	ENSMUSG00000060671	Atp8b2	Up	NA	NA	1.39726	0.752317	-0.00971833
641	ENSMUSG00000060716	Plekhh1	Up	Up	NA	1.21779	1.2507	0.413992
642	ENSMUSG00000060802	B2m	Up	Up	NA	1.16024	1.60045	-0.354909
643	ENSMUSG00000061186	Sfmbt2	Up	NA	NA	1.34925	0.460765	-0.57536
644	ENSMUSG00000061458	Nol10	Down	NA	NA	-0.691142	-0.229171	-0.211916
645	ENSMUSG00000061731	Ext1	Down	NA	NA	-0.888689	-0.618023	0.19314
646	ENSMUSG00000062078	Qk	Up	Up	NA	0.844912	0.951735	0.228669
647	ENSMUSG00000062444	Ap3b2	Up	Up	NA	2.79531	1.82468	-0.969338
648	ENSMUSG00000062518	Zfp534	Down	NA	NA	-0.982972	-0.545284	0.460602
649	ENSMUSG00000062866	Phactr2	Up	NA	NA	2.01517	1.17791	0.701146
650	ENSMUSG00000063334	Krr1	Down	NA	NA	-0.81902	-0.312558	0.163589
651	ENSMUSG00000063382	Bcl9l	Up	NA	NA	1.01428	0.464772	0.134859
652	ENSMUSG00000063524	Eno1	Down	NA	Down	-0.709767	-0.102472	-0.979213
653	ENSMUSG00000063646	Jakmip1	Up	Up	NA	2.61233	1.89297	-0.217196
654	ENSMUSG00000063804	Lin28b	Down	Down	NA	-1.18868	-1.07185	-0.176958
655	ENSMUSG00000064357	mt-Atp6	Down	NA	NA	-0.676621	-0.361426	-0.122275
656	ENSMUSG00000064370	mt-Cytb	Down	NA	NA	-0.720325	-0.197706	-0.0624647
657	ENSMUSG00000066000	2610305D13Rik	Down	NA	NA	-0.964814	-0.587925	0.077521
658	ENSMUSG00000066007	Zfp600	Down	NA	NA	-1.2352	-0.678634	0.280777
659	ENSMUSG00000066643	Wdr35	Down	NA	NA	-1.59618	-0.462253	-0.639608
660	ENSMUSG00000066705	Fxyd6	Up	Up	NA	1.19797	1.56922	-0.50666
661	ENSMUSG00000067199	Frat1	Down	NA	NA	-5.81848	-0.665633	0.630481
662	ENSMUSG00000067860	Zic3	Down	Down	NA	-3.01492	-2.02376	0.389061
663	ENSMUSG00000067878	Mtap7d3	Down	Down	NA	-2.4042	-2.55955	0.245586
664	ENSMUSG00000067919	Rex2	Down	NA	NA	-1.15302	-0.682227	0.322151
665	ENSMUSG00000067931	Zfp948	Down	Down	NA	-1.83481	-1.5081	-0.230462
666	ENSMUSG00000068744	Psrc1	Down	NA	NA	-0.738781	-0.643531	-0.646386
667	ENSMUSG00000068876	Cgn	Down	Down	NA	-1.8277	-1.12528	-0.752688
668	ENSMUSG00000069114	Zbtb10	Up	Up	NA	1.18812	1.09702	-0.389295
669	ENSMUSG00000069601	Ank3	Up	NA	NA	1.97429	0.861986	0.407345
670	ENSMUSG00000069769	Msi2	Down	Down	NA	-0.836371	-0.918085	0.450336
671	ENSMUSG00000069806	Cacng7	Down	Down	NA	-3.81682	-3.21456	0.324391
672	ENSMUSG00000070003	Ssbp4	Down	NA	NA	-1.04401	-0.55392	0.209141
673	ENSMUSG00000070327	Rnf213	Up	Up	NA	2.1818	1.68908	-0.575473
674	ENSMUSG00000070509	Rgma	Up	NA	NA	4.00872	1.50571	-1.81336
675	ENSMUSG00000071547	Nt5dc2	Down	NA	NA	-0.833286	-0.632463	-0.877124
676	ENSMUSG00000071658	Gng3	Down	NA	Down	-1.37588	-0.356285	-1.17881
677	ENSMUSG00000071855	Ccdc112	Down	NA	NA	-1.15981	-0.743138	0.193481
678	ENSMUSG00000071856	Mcc	Up	NA	Up	2.20516	-0.0702703	1.67813
679	ENSMUSG00000072419	Dppa2	Down	Down	NA	-1.91301	-1.68375	0.463455
680	ENSMUSG00000072568	Fam84b	Up	NA	NA	1.75666	0.124102	-0.919234
681	ENSMUSG00000072812	Ahnak2	Up	Up	NA	1.46074	1.09426	-0.0483663
682	ENSMUSG00000072825	Cep170b	Down	Down	NA	-0.650523	-0.765966	-0.257408
683	ENSMUSG00000072966	Gprasp2	Down	NA	NA	-1.87502	-0.752358	0.422295
684	ENSMUSG00000073481	44257	Up	Up	NA	2.36012	1.93168	-0.0965236
685	ENSMUSG00000074227	Spint2	Down	NA	NA	-1.2027	-0.587118	0.114376
686	ENSMUSG00000074657	Kif5a	Up	Up	NA	1.25401	1.01897	0.118392
687	ENSMUSG00000074682	Zcchc3	Down	Down	NA	-1.29245	-1.29236	0.20274
688	ENSMUSG00000074886	Grk6	Down	Down	NA	-1.41554	-1.14658	0.133737
689	ENSMUSG00000074994	Qser1	Down	NA	NA	-0.782901	-0.658037	-0.191778
690	ENSMUSG00000075054	Yae1d1	Down	NA	NA	-0.73498	-0.325212	-0.258758
691	ENSMUSG00000075304	Sp5	Up	NA	NA	3.13363	-1.40122	0.142133
692	ENSMUSG00000075592	Nynrin	Up	Up	NA	2.03902	1.46477	0.680454
693	ENSMUSG00000075595	Zfp652	Down	NA	NA	-0.764905	-0.796387	0.362447
694	ENSMUSG00000076437	2700094K13Rik	Up	NA	NA	1.03852	0.148048	0.407051
695	ENSMUSG00000078497	Gm13145	Down	NA	NA	-1.63281	-0.745899	0.242113
696	ENSMUSG00000078500	Gm13235	Down	NA	NA	-0.854741	-0.507269	0.368932
697	ENSMUSG00000079042	Trim61	Up	NA	NA	1.025	0.549589	-0.994571
698	ENSMUSG00000079259	Trim71	Down	NA	NA	-0.873674	-0.74739	0.118265
699	ENSMUSG00000079445	B3gnt7	Down	Down	NA	-1.90061	-2.05468	0.296039
700	ENSMUSG00000079555	Haus3	Down	NA	NA	-0.817367	-0.299273	-0.338908
701	ENSMUSG00000079562	Maea	Down	NA	NA	-0.898654	-0.399081	-0.148935
702	ENSMUSG00000081683	Fzd10	Up	Up	NA	2.49002	1.11921	0.0235331
703	ENSMUSG00000087166	L1td1	Down	NA	NA	-1.72389	-0.584571	0.270708
704	ENSMUSG00000087651	1500009L16Rik	Down	NA	NA	-1.93617	-1.35405	-1.03502
705	ENSMUSG00000090125	Pou3f1	Down	NA	NA	-1.86343	-1.3676	0.240355
706	ENSMUSG00000090841	Myl6	Down	NA	NA	-0.826354	0.0488231	-0.0271883
707	ENSMUSG00000091474	2610021A01Rik	Down	NA	NA	-0.747942	-0.419798	-0.288754
708	ENSMUSG00000097451	Rian	Down	Down	NA	-1.65211	-2.02215	0.472908
709	ENSMUSG00000101599	Gm20342	Down	NA	NA	-1.68644	-0.451245	1.10904
710	ENSMUSG00000112819	NA	Down	NA	NA	-1.50845	0.0648963	0.0149837
711	ENSMUSG00000005054	Cstb	NA	Up	NA	0.774873	1.2789	-0.691014
712	ENSMUSG00000005413	Hmox1	NA	Down	Down	-0.600351	-0.806153	-1.33321
713	ENSMUSG00000016344	Ppdpf	NA	Down	NA	-0.943536	-1.37796	-0.513537
714	ENSMUSG00000016918	Sulf1	NA	Down	NA	-0.502994	-1.59907	0.232267
715	ENSMUSG00000017723	Wfdc2	NA	Up	NA	0.701525	1.27463	-0.716251
716	ENSMUSG00000018604	Tbx3	NA	Up	NA	0.610047	1.30669	0.380966
717	ENSMUSG00000018648	Dusp14	NA	Up	NA	1.46703	1.98363	-0.460136
718	ENSMUSG00000020717	Pecam1	NA	Up	NA	0.851441	1.15427	0.194359
719	ENSMUSG00000022114	Spry2	NA	Down	NA	-0.370695	-1.29543	0.688947
720	ENSMUSG00000022443	Myh9	NA	Up	NA	0.256322	0.632549	-0.109717
721	ENSMUSG00000022812	Gsk3b	NA	Up	NA	0.61564	0.752044	-0.295538
722	ENSMUSG00000023034	Nr4a1	NA	Down	NA	-0.865795	-1.07302	0.217829
723	ENSMUSG00000024525	Impa2	NA	Up	NA	0.841439	1.07689	0.116576
724	ENSMUSG00000025504	Eps8l2	NA	Up	NA	0.826024	1.21034	-0.964269
725	ENSMUSG00000025591	Tma16	NA	Down	NA	-0.450229	-0.900787	-0.542763
726	ENSMUSG00000027242	Wdr76	NA	Up	NA	0.687716	0.780336	0.173519
727	ENSMUSG00000027533	Fabp5	NA	Up	NA	1.16673	1.7254	-0.946528
728	ENSMUSG00000027985	Lef1	NA	Down	NA	-1.11677	-5.07228	-1.29246
729	ENSMUSG00000028184	Lphn2	NA	Down	NA	-1.11887	-1.96566	0.133491
730	ENSMUSG00000028591	Pramef12	NA	Up	NA	0.764103	1.39717	-0.753664
731	ENSMUSG00000029121	Crmp1	NA	Down	NA	-1.41179	-2.44053	0.0842274
732	ENSMUSG00000029326	Enoph1	NA	Up	NA	0.530106	0.886334	-0.633614
733	ENSMUSG00000029426	Scarb2	NA	Down	NA	-0.468923	-0.898653	-0.0885396
734	ENSMUSG00000030513	Pcsk6	NA	Up	NA	0.527381	0.717265	0.113908
735	ENSMUSG00000031706	Rfx1	NA	Down	NA	-0.583101	-1.00977	-0.0414569
736	ENSMUSG00000031765	Mt1	NA	Up	NA	0.518687	0.968686	-0.877877
737	ENSMUSG00000031995	St14	NA	Up	NA	0.572111	0.943956	-0.697107
738	ENSMUSG00000032232	Cgnl1	NA	Down	NA	-0.477966	-1.35531	0.640878
739	ENSMUSG00000033306	Lpp	NA	Down	NA	-0.966856	-1.15369	-0.0621119
740	ENSMUSG00000035547	Capn5	NA	Up	NA	0.729628	1.1557	-0.872974
741	ENSMUSG00000035762	Tmem161b	NA	Down	NA	-0.806674	-2.81099	-0.112213
742	ENSMUSG00000047412	Zbtb44	NA	Up	NA	0.530241	0.917453	0.233892
743	ENSMUSG00000048373	Fgfbp1	NA	Down	NA	-1.84883	-2.27558	-0.650926
744	ENSMUSG00000048612	Myof	NA	Up	NA	0.257641	1.24368	0.457034
745	ENSMUSG00000053646	Plxnb1	NA	Down	NA	-0.901815	-1.19461	0.174418
746	ENSMUSG00000053654	Krt42	NA	Up	NA	0.86862	1.84059	-1.48884
747	ENSMUSG00000056458	Mok	NA	Up	NA	0.466828	1.28895	-0.579237
748	ENSMUSG00000057530	Ece1	NA	Down	NA	-0.627427	-1.08723	-0.11625
749	ENSMUSG00000060206	Zfp462	NA	Down	NA	-0.624199	-0.708232	0.0853592
750	ENSMUSG00000060261	Gtf2i	NA	Down	NA	-0.343904	-0.770522	0.464914
751	ENSMUSG00000061048	Cdh3	NA	Down	NA	-0.899077	-1.47437	-0.602078
752	ENSMUSG00000061887	Ssbp3	NA	Down	NA	-0.619611	-0.785885	0.305423
753	ENSMUSG00000062031	Athl1	NA	Down	NA	1.31182	-2.75445	0.469563
754	ENSMUSG00000064145	Arih2	NA	Up	NA	0.704716	0.997109	-0.0867736
755	ENSMUSG00000068245	Phf11d	NA	Up	NA	0.704244	1.18271	0.421008
756	ENSMUSG00000068699	Flnc	NA	Down	NA	-1.26861	-1.39787	-1.13811
757	ENSMUSG00000071719	Tmem28	NA	Down	NA	-1.15128	-2.45028	-0.445846
758	ENSMUSG00000074653	Lrrc31	NA	Up	NA	1.38045	1.65589	-0.431253
759	ENSMUSG00000074656	Eif2s2	NA	Up	NA	0.584555	0.839131	-0.230343
760	ENSMUSG00000078706	Gm53	NA	Up	NA	1.04532	1.62711	-0.245404
761	ENSMUSG00000092035	Peg10	NA	Down	NA	-0.32341	-2.02693	-0.326381
762	ENSMUSG00000093445	Lrch4	NA	Down	NA	-0.885474	-1.22481	0.255865
763	ENSMUSG00000001467	Cyp51	NA	NA	Down	0.11447	0.306862	-1.27736
764	ENSMUSG00000001473	Tubb6	NA	NA	Down	-0.713126	-0.085302	-1.56708
765	ENSMUSG00000002996	Hbp1	NA	NA	Up	-0.525015	-0.578793	1.06069
766	ENSMUSG00000005667	Mthfd2	NA	NA	Down	0.903545	0.103191	-2.07566
767	ENSMUSG00000010755	Cars	NA	NA	Down	0.446151	0.270028	-1.07772
768	ENSMUSG00000011752	Pgam1	NA	NA	Down	-0.395894	-0.0109198	-0.929615
769	ENSMUSG00000017009	Sdc4	NA	NA	Down	-0.0319106	0.175076	-1.18703
770	ENSMUSG00000017390	Aldoc	NA	NA	Down	-0.367529	0.342814	-2.45247
771	ENSMUSG00000019916	P4ha1	NA	NA	Down	-0.0245291	-0.124252	-1.05861
772	ENSMUSG00000020108	Ddit4	NA	NA	Down	0.58059	0.293594	-2.91643
773	ENSMUSG00000020142	Slc1a4	NA	NA	Down	0.957949	0.415493	-1.82763
774	ENSMUSG00000020303	Stc2	NA	NA	Down	0.955665	-0.330283	-2.74531
775	ENSMUSG00000020407	Upp1	NA	NA	Down	-0.129121	-0.200624	-0.892256
776	ENSMUSG00000020423	Btg2	NA	NA	Down	-0.72427	-0.232474	-1.44727
777	ENSMUSG00000020593	Lpin1	NA	NA	Down	0.0465374	0.307468	-1.52971
778	ENSMUSG00000020869	Lrrc59	NA	NA	Down	-0.210097	0.0081863	-0.952032
779	ENSMUSG00000021196	Pfkp	NA	NA	Down	-0.620429	0.241776	-1.1822
780	ENSMUSG00000021273	Fdft1	NA	NA	Down	0.220675	0.349291	-1.03081
781	ENSMUSG00000021532	Fastkd3	NA	NA	Down	0.110303	-0.23113	-2.41147
782	ENSMUSG00000021670	Hmgcr	NA	NA	Down	0.217635	0.229934	-0.904907
783	ENSMUSG00000021701	Plk2	NA	NA	Down	0.248504	-0.454106	-1.57165
784	ENSMUSG00000021831	Ero1l	NA	NA	Down	0.142487	0.319777	-1.02623
785	ENSMUSG00000022353	Mtss1	NA	NA	Up	-0.227714	-0.162172	0.986165
786	ENSMUSG00000022474	Pmm1	NA	NA	Down	0.0713029	-0.0619048	-0.967399
787	ENSMUSG00000023456	Tpi1	NA	NA	Down	0.0126778	0.28675	-1.74684
788	ENSMUSG00000024234	Mtpap	NA	NA	Down	-0.95295	-1.52991	-6.88057
789	ENSMUSG00000024587	Nars	NA	NA	Down	0.212211	0.129045	-1.24143
790	ENSMUSG00000024640	Psat1	NA	NA	Down	0.0932041	-0.0374211	-2.24362
791	ENSMUSG00000024665	Fads2	NA	NA	Down	0.813828	0.731186	-1.22413
792	ENSMUSG00000024942	Capn1	NA	NA	Down	0.700675	0.600336	-1.01616
793	ENSMUSG00000025007	Aldh18a1	NA	NA	Down	0.539494	0.498123	-1.50952
794	ENSMUSG00000025161	Slc16a3	NA	NA	Down	-0.990041	-0.187773	-2.22104
795	ENSMUSG00000025403	Shmt2	NA	NA	Down	-0.180027	-0.134802	-1.07304
796	ENSMUSG00000026288	Inpp5d	NA	NA	Down	0.247887	0.389843	-0.937774
797	ENSMUSG00000026421	Csrp1	NA	NA	Down	0.0747487	0.33601	-1.03151
798	ENSMUSG00000027663	Zmat3	NA	NA	Down	-0.335272	-0.339644	-1.26869
799	ENSMUSG00000027907	S100a11	NA	NA	Down	-0.239882	0.472904	-1.18134
800	ENSMUSG00000028480	Glipr2	NA	NA	Down	0.939546	0.021976	-1.88319
801	ENSMUSG00000028760	Eif4g3	NA	NA	Up	0.091088	0.193008	1.09511
802	ENSMUSG00000028893	Sesn2	NA	NA	Down	0.0225591	-0.33873	-1.32519
803	ENSMUSG00000029446	Psph	NA	NA	Down	-0.19912	-0.605498	-1.99157
804	ENSMUSG00000030103	Bhlhe40	NA	NA	Down	-0.0172222	0.685181	-1.63805
805	ENSMUSG00000030512	Snrpa1	NA	NA	Down	-0.659387	-0.222821	-1.07084
806	ENSMUSG00000030641	Ddias	NA	NA	Down	-0.652143	-0.299587	-1.06161
807	ENSMUSG00000030695	Aldoa	NA	NA	Down	-0.165723	0.208304	-1.07367
808	ENSMUSG00000031490	Eif4ebp1	NA	NA	Down	0.341226	0.094715	-1.10291
809	ENSMUSG00000031604	Msmo1	NA	NA	Down	0.0743952	0.518635	-1.546
810	ENSMUSG00000031700	Gpt2	NA	NA	Down	1.19788	0.734248	-1.56437
811	ENSMUSG00000032193	Ldlr	NA	NA	Down	0.299875	0.162349	-1.29281
812	ENSMUSG00000032231	Anxa2	NA	NA	Down	-0.751477	-0.191181	-1.77581
813	ENSMUSG00000032294	Pkm	NA	NA	Down	-0.533924	-0.268141	-0.81155
814	ENSMUSG00000037242	Clic4	NA	NA	Down	-0.0313315	0.0106961	-0.795853
815	ENSMUSG00000037315	Jade3	NA	NA	Down	-0.0104036	0.0167391	-1.03334
816	ENSMUSG00000037706	Cd81	NA	NA	Down	-0.115746	0.344383	-0.897651
817	ENSMUSG00000038146	Notch3	NA	NA	Down	0.035892	0.24136	-1.317
818	ENSMUSG00000038793	Lefty1	NA	NA	Down	-1.98159	-1.84852	-2.89103
819	ENSMUSG00000039323	Igfbp2	NA	NA	Down	-0.260828	0.417914	-1.76107
820	ENSMUSG00000040918	Slc19a2	NA	NA	Down	-0.599327	-0.338594	-1.12556
821	ENSMUSG00000041801	Phlda3	NA	NA	Down	-0.127279	-0.0512539	-1.67445
822	ENSMUSG00000044894	Uqcrq	NA	NA	Down	-0.460715	-0.380027	-1.32858
823	ENSMUSG00000045294	Insig1	NA	NA	Down	0.20196	0.359905	-1.23408
824	ENSMUSG00000048249	Crebrf	NA	NA	Up	-0.458068	-0.684759	1.47639
825	ENSMUSG00000050708	Ftl1	NA	NA	Down	0.249066	0.0802362	-0.893956
826	ENSMUSG00000053398	Phgdh	NA	NA	Down	-0.403033	-0.424402	-1.91126
827	ENSMUSG00000057666	Gapdh	NA	NA	Down	-0.0239151	0.0718371	-0.892351
828	ENSMUSG00000058258	Idi1	NA	NA	Down	-0.151151	0.239255	-1.21847
829	ENSMUSG00000058454	Dhcr7	NA	NA	Down	0.300591	0.349089	-1.92955
830	ENSMUSG00000059040	Eno1b	NA	NA	Down	-0.464393	-0.433345	-1.08827
831	ENSMUSG00000059439	Bcas3	NA	NA	Up	-0.0276131	-0.0285742	0.961015
832	ENSMUSG00000059743	Fdps	NA	NA	Down	0.455538	0.444389	-1.0786
833	ENSMUSG00000060032	H2afj	NA	NA	Down	-0.323135	0.0104604	-1.12892
834	ENSMUSG00000060376	Bckdha	NA	NA	Up	-0.45632	-0.282729	1.12772
835	ENSMUSG00000062070	Pgk1	NA	NA	Down	-0.768821	0.0871626	-1.57004
836	ENSMUSG00000062901	Klhl24	NA	NA	Up	-0.384702	-0.40077	1.05338
837	ENSMUSG00000063229	Ldha	NA	NA	Down	-0.352574	0.0635958	-1.80965
838	ENSMUSG00000063663	Brwd3	NA	NA	Down	-0.0376741	0.145857	-1.04781
839	ENSMUSG00000071533	Pcnp	NA	NA	Down	-1.44301	-0.460906	-2.05585
840	ENSMUSG00000093930	Hmgcs1	NA	NA	Down	0.0701064	0.249993	-1.05928

## Sheet: Description
List of state-specific genes, relating to Figure EV1H
Table listing differentially expressed genes (padj<0.05) between 2i, SL2i, mTORi and SL condition, with log2 fold-change values
